# Supplementary material for: Vascular Aging in the Invertebrate Chordate, Botryllus schlosseri
Source: Front Mol Biosci. 2021 Apr 8;8:626827. doi: 10.3389/fmolb.2021.626827 (PMC8060491; doi:10.3389/fmolb.2021.626827)
Supplement: Supplementary Table 1 — Differential expression analysis between old and young Botryllus colonies and gene homologs of Homo sapiens and Ciona intestinalis, base mean, base mean for old (3 years), base mean for young (4 months) fold changes, log2 Fold Changes, p-values and adjusted p-values included. [file Table_1.XLSX]

## Sheet: Sheet1
Supplementary Table 1. Differential expression analysis between old and young Botryllus colonies and gene homologs of Homo sapiens and Ciona intestinalis, base mean, base mean for old (3 years), base mean for young (4 months) fold changes, log2 FoldChanges, pvalues and adjusted pvalues included.
Contig EST 5-11	Homo sapiens	Ciona sp	baseMean	baseMean g1 (3 years old)	BaseMean g3 (4 months old)	foldChange	log2FoldChange	pval	padj
Bot_rep_c37245	Tubulin beta-2C chain	PREDICTED: tubulin beta chain-like isoform 1 [Ciona intestinalis]	104.246	208.193	0.298392	0.00143325	-9.4465	1.72187e-37	8.1529e-33
Bot_c21641	Unclassifiable EST	No hits found	6065.74	12000.2	131.336	0.0109445	-6.51365	6.70733e-36	1.58793e-31
Bot_rep_c36956	Unclassifiable EST	No hits found	88.9268	177.555	0.298392	0.00168056	-9.21684	1.02592e-34	1.6192e-30
Bot_c25399	Tubulin alpha-3C/D chain	PREDICTED: tubulin alpha-1A chain isoform 1 [Ciona intestinalis]	162.171	323.872	0.470758	0.00145353	-9.42622	3.53991e-29	4.19028e-25
CAP3_round1_contig_7216	Cholinesterase	PREDICTED: acetylcholinesterase [Ciona intestinalis]	296.238	582.085	10.3905	0.0178504	-5.8079	2.95599e-28	2.79927e-24
Bot_rep_c39129	Polyubiquitin-C	PREDICTED: LOW QUALITY PROTEIN: polyubiquitin 14 isoform 2 [Ciona intestinalis]	45.1079	89.5469	0.668883	0.00746964	-7.06475	4.82997e-27	3.81157e-23
Bot_c8109	Tenascin	hedgehog homolog 1 [Ciona intestinalis]	31.173	62.3459	0	0	-Inf	5.41101e-25	3.66008e-21
Bot_rep_c38887	Histone H3.2	PREDICTED: histone H3-like [Ciona intestinalis]	27.7146	55.4293	0	0	-Inf	3.51306e-23	2.07925e-19
Bot_rep_c49037	Unclassifiable EST	No hits found	226.867	441.958	11.7752	0.0266432	-5.23009	1.09186e-22	5.7443e-19
Bot_rep_c40162	Complement receptor type 2	PREDICTED: sushi von Willebrand factor type A EGF and pentraxin domain-containing protein 1-like [Ciona intestinalis]	102.505	202.677	2.33302	0.011511	-6.44084	1.5924e-22	7.53987e-19
Bot_rep_c43477	Unclassifiable EST	No hits found	20.7784	41.3817	0.175086	0.00423099	-7.88479	6.92821e-21	2.98221e-17
Bot_rep_c46355	Poly(U)-specific endoribonuclease	PREDICTED: poly(U)-specific endoribonuclease-like [Ciona intestinalis]	648.531	1253.33	43.7318	0.0348925	-4.84094	1.74767e-20	6.89585e-17
Bot_rep_c53597	Uncharacterized protein C21orf63	PREDICTED: L-rhamnose-binding lectin CSL3-like [Ciona intestinalis]	360.44	686.71	34.1704	0.0497596	-4.32888	5.35873e-20	1.95177e-16
454_debris_rep_c1926	Chymotrypsinogen B2	PREDICTED: chymotrypsinogen A-like [Ciona intestinalis]	112.165	216.809	7.52133	0.034691	-4.84929	7.59715e-20	2.56941e-16
Bot_c12546	Unclassifiable EST	No hits found	2064.97	4126.46	3.47839	0.000842947	-10.2123	1.12752e-19	3.55913e-16
Bot_c16981	Ectonucleotide pyrophosphatase/phosphodiesterase family member 3	PREDICTED: ectonucleotide pyrophosphatase/phosphodiesterase family member 3-like [Ciona intestinalis]	243.03	466.514	19.5463	0.0418986	-4.57695	1.29815e-19	3.84162e-16
CAP3_round1_contig_5544	Latrophilin-2	PREDICTED: L-rhamnose-binding lectin CSL3-like [Ciona intestinalis]	2801.01	328.35	5273.67	16.0611	4.0055	3.68616e-19	1.02668e-15
CAP3_round1_contig_7399	Unclassifiable EST	No hits found	20.5775	41.155	0	0	-Inf	5.77232e-19	1.51841e-15
Bot_c15007	Elongation factor 1-alpha 1	PREDICTED: elongation factor 1-alpha [Ciona intestinalis]	26.2778	52.5557	0	0	-Inf	1.55844e-18	3.88371e-15
Bot_rep_c54756	Trypsin-2	PREDICTED: cationic trypsin-3-like [Ciona intestinalis]	1543.11	3014.2	72.0184	0.023893	-5.38727	3.77847e-18	8.94535e-15
CAP3_round1_contig_6383	Latrophilin-2	PREDICTED: L-rhamnose-binding lectin CSL3-like [Ciona intestinalis]	13310.5	1266.59	25354.5	20.018	4.32323	4.89147e-18	1.10289e-14
Bot_c7691	Unclassifiable EST	No hits found	54.6817	109.363	0	0	-Inf	5.405e-18	1.16328e-14
CAP3_round1_contig_9123	Stabilin-2	PREDICTED: neurogenic locus notch homolog protein 1-like [Ciona intestinalis]	8275.65	15552.6	998.74	0.0642171	-3.9609	7.96669e-18	1.64007e-14
CCTT42477.g1	Unclassifiable EST	No hits found	39.2888	76.2582	2.31937	0.0304147	-5.03909	9.99796e-18	1.97247e-14
CCTT10530.g1	Unclassifiable EST	No hits found	36.2035	71.4606	0.946474	0.0132447	-6.23844	1.64192e-17	3.10974e-14
Bot_rep_c42912	Unclassifiable EST	No hits found	15.2506	30.3288	0.172367	0.00568327	-7.45906	1.92485e-17	3.50537e-14
Bot_c13030	39S ribosomal protein L37, mitochondrial	PREDICTED: 39S ribosomal protein L37 mitochondrial [Ciona intestinalis]	30.7133	59.6873	1.73926	0.0291396	-5.10087	2.04291e-17	3.58258e-14
Bot_c7604	Unclassifiable EST	No hits found	261.931	523.392	0.470758	0.000899438	-10.1187	4.27121e-17	7.22277e-14
Bot_c25523	Unclassifiable EST	No hits found	51.1785	98.422	3.93505	0.0399814	-4.64453	7.9527e-17	1.28185e-13
Bot_rep_c54243	Glutamyl aminopeptidase	PREDICTED: uncharacterized protein LOC100186666 [Ciona intestinalis]	193.814	365.057	22.5705	0.0618273	-4.01561	8.12173e-17	1.28185e-13
Bot_c11874	Unclassifiable EST	No hits found	346.666	656.384	36.9477	0.0562897	-4.15098	1.05611e-16	1.6131e-13
CCTT10530.b1	Unclassifiable EST	No hits found	18.0574	35.4327	0.682155	0.0192522	-5.69884	1.10026e-16	1.62801e-13
Bot_c3242	Cathepsin L1	PREDICTED: cathepsin L [Ciona intestinalis]	47.4805	94.9609	0	0	-Inf	1.22653e-16	1.75984e-13
Bot_c10070	Unclassifiable EST	No hits found	219.396	433.944	4.84902	0.0111743	-6.48367	1.32022e-16	1.78602e-13
Bot_rep_c36865	Seprase	PREDICTED: seprase-like [Ciona intestinalis]	26.4383	51.383	1.49364	0.0290688	-5.10438	1.28527e-16	1.78602e-13
CAP3_round1_contig_9476	Chymotrypsin-like protease CTRL-1	PREDICTED: chymotrypsinogen A-like [Ciona intestinalis]	532.233	1030.18	34.2817	0.0332773	-4.90932	2.80913e-16	3.69471e-13
Bot_c22255	Unclassifiable EST	No hits found	102.726	204.981	0.470758	0.0022966	-8.76629	5.21382e-16	6.67215e-13
Bot_c25310	Unclassifiable EST	No hits found	21.9987	42.8969	1.10045	0.0256534	-5.28471	6.31535e-16	7.86909e-13
Bot_c28213	Unclassifiable EST	No hits found	87.7041	175.408	0	0	-Inf	8.04736e-16	9.77011e-13
Bot_rep_c48284	Trypsin-2	PREDICTED: cationic trypsin-3-like [Ciona intestinalis]	2268	4409.63	126.359	0.0286551	-5.12506	8.68491e-16	1.00298e-12
Bot_rep_c58529	Unclassifiable EST	No hits found	2836.02	461.76	5210.29	11.2836	3.49615	8.52507e-16	1.00298e-12
Bot_c9565	Sulfotransferase 1C4	PREDICTED: sulfotransferase 1C2-like [Ciona intestinalis]	7736.35	1307.84	14164.9	10.8308	3.43706	1.20579e-15	1.35936e-12
Bot_rep_c46580	Trypsin-2	PREDICTED: cationic trypsin-3-like [Ciona intestinalis]	3651.64	7074.55	228.726	0.0323308	-4.95095	1.30225e-15	1.43396e-12
Bot_rep_c56591	Chymotrypsinogen B2	PREDICTED: chymotrypsinogen A-like [Ciona intestinalis]	570.901	1094.48	47.3256	0.0432403	-4.53148	1.64862e-15	1.7741e-12
Bot_rep_c37248	Unclassifiable EST	No hits found	20.5641	39.9796	1.14857	0.028729	-5.12135	1.71145e-15	1.80079e-12
Bot_rep_c59070	Unclassifiable EST	No hits found	651.802	112.753	1190.85	10.5616	3.40076	1.77463e-15	1.82667e-12
Bot_c27981	Unclassifiable EST	No hits found	94.6965	177.806	11.587	0.0651668	-3.93972	2.10104e-15	2.11664e-12
CAP3_round1_contig_1825	PiggyBac transposable element-derived protein 4	PREDICTED: piggyBac transposable element-derived protein 4-like [Ciona intestinalis]	125.24	234.286	16.1934	0.0691179	-3.8548	2.27235e-15	2.24153e-12
Bot_rep_c58864	Unclassifiable EST	No hits found	58.9149	111.728	6.1019	0.0546139	-4.19459	2.33451e-15	2.25585e-12
Bot_c30676	Unclassifiable EST	No hits found	389.474	728.463	50.4857	0.0693044	-3.85091	2.86012e-15	2.70847e-12
CAP3_round1_contig_6844	Trypsin-2	PREDICTED: cationic trypsin-3-like [Ciona intestinalis]	3488.95	6671.92	305.975	0.0458602	-4.44661	3.32689e-15	3.08873e-12
Bot_rep_c59063	Unclassifiable EST	No hits found	2844.08	435.998	5252.17	12.0463	3.59052	3.66761e-15	3.33957e-12
Bot_rep_c44487	Chymotrypsinogen B2	PREDICTED: chymotrypsinogen A-like [Ciona intestinalis]	158.429	308.627	8.2306	0.0266685	-5.22872	4.18492e-15	3.73872e-12
Bot_c39483	Unclassifiable EST	PREDICTED: pulmonary surfactant-associated protein D-like [Ciona intestinalis]	78.5695	146.735	10.4041	0.0709042	-3.81799	4.50217e-15	3.94765e-12
Bot_c5879	Unclassifiable EST	No hits found	134.773	252.905	16.6409	0.0657992	-3.92579	5.18742e-15	4.4658e-12
Bot_c30309	Latrophilin-3	PREDICTED: L-rhamnose-binding lectin CSL3-like [Ciona intestinalis]	9.2685	18.537	0	0	-Inf	7.46252e-15	6.3097e-12
Bot_c26315	Unclassifiable EST	No hits found	39.1769	78.3538	0	0	-Inf	1.10404e-14	9.17107e-12
Bot_c23898	Unclassifiable EST	No hits found	25.5816	51.1631	0	0	-Inf	1.20236e-14	9.81562e-12
Bot_c33388	Cathepsin S	PREDICTED: cathepsin L [Ciona intestinalis]	10.9534	21.9067	0	0	-Inf	1.58731e-14	1.27386e-11
Bot_rep_c35531	Serine/threonine-protein kinase 11	PREDICTED: serine/threonine-protein kinase/endoribonuclease IRE1-like [Ciona intestinalis]	1126.16	2097.35	154.978	0.0738922	-3.75843	2.01854e-14	1.59293e-11
CAP3_round1_contig_6932	Unclassifiable EST	PREDICTED: autocrine proliferation repressor protein A [Ciona intestinalis]	3019.31	5545.98	492.635	0.0888274	-3.49285	2.24667e-14	1.7439e-11
Bot_c28603	Guanine nucleotide-binding protein subunit beta-2-like 1	PREDICTED: guanine nucleotide binding protein beta polypeptide 2-like 1-like [Ciona intestinalis]	11.441	22.882	0	0	-Inf	2.42286e-14	1.82095e-11
Bot_c3900	Unclassifiable EST	PREDICTED: uncharacterized protein LOC100176110 [Ciona intestinalis]	79.4864	151.262	7.71096	0.0509775	-4.294	2.40559e-14	1.82095e-11
Bot_rep_c36118	Unclassifiable EST	No hits found	144.966	0.682286	289.249	423.94	8.72772	2.70491e-14	2.00117e-11
Bot_c14765	Serine/threonine-protein kinase 11	PREDICTED: serine/threonine-protein kinase STK11 [Ciona intestinalis]	115.566	222.545	8.58692	0.0385851	-4.69581	3.11531e-14	2.20159e-11
Bot_c899	Ectonucleotide pyrophosphatase/phosphodiesterase family member 1	PREDICTED: ectonucleotide pyrophosphatase/phosphodiesterase family member 3-like [Ciona intestinalis]	1374.99	2529.77	220.211	0.0870478	-3.52205	3.07795e-14	2.20159e-11
Bot_rep_c58646	Unclassifiable EST	No hits found	715.828	128.5	1303.16	10.1413	3.34217	3.02427e-14	2.20159e-11
Bot_c8311	Cathepsin F	PREDICTED: cathepsin L-like [Ciona intestinalis]	11.8119	23.6239	0	0	-Inf	3.35764e-14	2.33795e-11
Bot_rep_c45857	Unclassifiable EST	No hits found	20.5591	40.9564	0.161813	0.00395086	-7.98362	3.44898e-14	2.36675e-11
Bot_c550	Lactadherin	PREDICTED: macrophage mannose receptor 1-like partial [Ciona intestinalis]	207.34	382.765	31.9154	0.0833812	-3.58413	4.40754e-14	2.98132e-11
Bot_rep_c41040	Proactivator polypeptide	PREDICTED: uncharacterized protein LOC100176110 [Ciona intestinalis]	37.1898	70.4467	3.93299	0.0558293	-4.16283	5.07688e-14	3.38571e-11
CAP3_round1_contig_5691	Retinoschisin	PREDICTED: lactadherin-like [Ciona intestinalis]	431.89	844.219	19.5605	0.02317	-5.4316	5.351e-14	3.51895e-11
Bot_rep_c34811	Trypsin-2	PREDICTED: cationic trypsin-3-like [Ciona intestinalis]	4471.52	8771.24	171.797	0.0195864	-5.674	7.41941e-14	4.81235e-11
Bot_rep_c47098	Chymotrypsinogen B2	PREDICTED: chymotrypsinogen A-like [Ciona intestinalis]	1535.27	2860.24	210.298	0.0735248	-3.76563	8.34149e-14	5.33732e-11
CAP3_round1_contig_7853	Proactivator polypeptide	PREDICTED: uncharacterized protein LOC100176110 [Ciona intestinalis]	1778.56	3253.44	303.67	0.0933382	-3.42139	9.14348e-14	5.77246e-11
Bot_c18421	Unclassifiable EST	No hits found	508.753	939.358	78.1479	0.0831929	-3.5874	1.03421e-13	6.44329e-11
Bot_c4827	Tyrosine-protein phosphatase non-receptor type 22	PREDICTED: uncharacterized protein LOC100175868 [Ciona intestinalis]	21.0013	40.4958	1.50679	0.0372085	-4.74823	1.23816e-13	7.6137e-11
Bot_c1875	Unclassifiable EST	PREDICTED: uncharacterized protein LOC100185691 [Ciona intestinalis]	305.904	561.273	50.5337	0.090034	-3.47339	1.33512e-13	8.10467e-11
Bot_c40679	Unclassifiable EST	No hits found	59.3323	7.60094	111.064	14.6118	3.86907	1.63546e-13	9.8022e-11
Bot_rep_c44634	Cornifelin	PREDICTED: cornifelin homolog A-like [Ciona intestinalis]	29.2572	55.2901	3.2243	0.058316	-4.09996	1.74844e-13	1.03484e-10
Bot_c11794	Unclassifiable EST	No hits found	81.8518	163.492	0.211417	0.00129313	-9.59492	2.03271e-13	1.18823e-10
Bot_c12193	Unclassifiable EST	No hits found	224.682	415.116	34.2475	0.0825011	-3.59944	2.45715e-13	1.41728e-10
Bot_c9864	Neurogenic locus notch homolog protein 2	PREDICTED: uncharacterized protein LOC100181677 [Ciona intestinalis]	112.338	207.422	17.2538	0.083182	-3.58758	2.48441e-13	1.41728e-10
CAP3_round1_contig_4587	Serine/threonine-protein kinase/endoribonuclease IRE1	PREDICTED: serine/threonine-protein kinase/endoribonuclease IRE1-like [Ciona intestinalis]	13.999	27.3403	0.657806	0.02406	-5.37722	3.25236e-13	1.83329e-10
Bot_c34291	Unclassifiable EST	PREDICTED: autocrine proliferation repressor protein A-like [Ciona intestinalis]	27.4462	54.0991	0.793324	0.0146643	-6.09155	3.76422e-13	2.09685e-10
Bot_c34756	Cubilin	PREDICTED: cubilin-like partial [Ciona intestinalis]	635.391	1235.78	35.0042	0.0283257	-5.14175	5.36591e-13	2.95431e-10
Bot_c9011	Proactivator polypeptide	PREDICTED: uncharacterized protein LOC100176110 [Ciona intestinalis]	106.84	200.139	13.5405	0.0676555	-3.88565	5.47495e-13	2.9797e-10
Bot_c7843	Meprin A subunit beta	PREDICTED: meprin A subunit alpha-like [Ciona intestinalis]	1053.62	1902.73	204.515	0.107485	-3.21779	6.02818e-13	3.2435e-10
Bot_c1425	Macrophage mannose receptor 1	PREDICTED: macrophage mannose receptor 1-like partial [Ciona intestinalis]	480.011	872.308	87.7147	0.100555	-3.31395	6.39932e-13	3.40451e-10
Bot_rep_c53351	Macrophage mannose receptor 1	PREDICTED: macrophage mannose receptor 1-like partial [Ciona intestinalis]	191.914	364.136	19.6911	0.0540763	-4.20886	7.77803e-13	4.09202e-10
Bot_rep_c45799	Unclassifiable EST	No hits found	219.182	435.075	3.2882	0.00755778	-7.04782	8.01226e-13	4.16893e-10
Bot_c17941	Unclassifiable EST	PREDICTED: uncharacterized protein LOC101242576 [Ciona intestinalis]	106.788	195.039	18.5383	0.0950492	-3.39518	8.27948e-13	4.26114e-10
Bot_c38604	Unclassifiable EST	No hits found	54.3622	103.326	5.39887	0.052251	-4.2584	9.60377e-13	4.88956e-10
Bot_c7280	Chymotrypsin-like protease CTRL-1	PREDICTED: uncharacterized protein LOC100180900 [Ciona intestinalis]	28.7137	54.3486	3.0787	0.0566473	-4.14185	1.02456e-12	5.16085e-10
Bot_rep_c51053	Glutamyl aminopeptidase	PREDICTED: uncharacterized protein LOC100186666 [Ciona intestinalis]	490.451	902.005	78.8969	0.0874683	-3.5151	1.17558e-12	5.8592e-10
CAP3_round1_contig_8067	Coagulation factor XII	PREDICTED: cationic trypsin-3-like [Ciona intestinalis]	1390.02	2517.55	262.487	0.104263	-3.2617	1.26665e-12	6.24733e-10
454_debris_rep_c1215	Chymotrypsin-like protease CTRL-1	PREDICTED: cationic trypsin-like [Ciona intestinalis]	137.147	270.936	3.35789	0.0123937	-6.33425	1.8637e-12	9.09735e-10
Bot_rep_c40169	Unclassifiable EST	No hits found	14.8515	28.7874	0.9156	0.0318056	-4.97457	2.22827e-12	1.0766e-09
CAP3_round1_contig_9664	Unclassifiable EST	No hits found	5088.19	1155.34	9021.03	7.80809	2.96497	2.70681e-12	1.29459e-09
Bot_c6367	Unclassifiable EST	No hits found	12.7509	25.5018	0	0	-Inf	3.01211e-12	1.4262e-09
Bot_c33334	Low-density lipoprotein receptor-related protein 2	PREDICTED: complement component C6 [Ciona intestinalis]	24.8902	49.7804	0	0	-Inf	3.63185e-12	1.70262e-09
Bot_c2279	Unclassifiable EST	No hits found	2153.33	3883.79	422.879	0.108883	-3.19915	4.08794e-12	1.89764e-09
Bot_c5851	Unclassifiable EST	No hits found	21.1726	42.3452	0	0	-Inf	4.8133e-12	2.1914e-09
CCTT1182.b1	B(0,+)-type amino acid transporter 1	PREDICTED: B(0 +)-type amino acid transporter 1-like [Ciona intestinalis]	120.265	219.476	21.0549	0.0959325	-3.38184	4.76746e-12	2.1914e-09
454_debris_c737	Serine/threonine-protein kinase PAK 6	PREDICTED: serine/threonine-protein kinase/endoribonuclease IRE1-like [Ciona intestinalis]	79.4553	146.838	12.0728	0.0822188	-3.60439	4.93232e-12	2.2242e-09
Bot_c1105	Unclassifiable EST	No hits found	473.806	93.9248	853.686	9.08904	3.18413	5.21288e-12	2.30677e-09
Bot_c34719	Latrophilin-2	PREDICTED: L-rhamnose-binding lectin CSL3-like [Ciona intestinalis]	4360.74	536.881	8184.59	15.2447	3.93024	5.17997e-12	2.30677e-09
Bot_c9202	Dynactin subunit 1	PREDICTED: dynactin subunit 1-like [Ciona intestinalis]	1405.81	338.3	2473.32	7.31102	2.87007	5.43355e-12	2.38216e-09
Bot_rep_c45559	Tissue-type plasminogen activator	PREDICTED: plasminogen-like [Ciona intestinalis]	331.192	594.074	68.3091	0.114984	-3.12049	5.50561e-12	2.39161e-09
Bot_c30971	Unclassifiable EST	PREDICTED: autocrine proliferation repressor protein A [Ciona intestinalis]	21.9734	41.5986	2.34817	0.0564482	-4.14693	6.08361e-12	2.61866e-09
CAP3_round1_contig_2821	Unclassifiable EST	No hits found	2106.36	3800.84	411.882	0.108366	-3.20602	7.84635e-12	3.347e-09
Bot_c7180	Putative macrophage-stimulating protein MSTP9	PREDICTED: uncharacterized protein LOC100186027 [Ciona intestinalis]	99.1865	180.789	17.5841	0.0972632	-3.36196	8.95959e-12	3.78775e-09
CAP3_round1_contig_10062	Chymotrypsinogen B2	PREDICTED: chymotrypsinogen A-like [Ciona intestinalis]	2320.81	4276.68	364.928	0.0853298	-3.55081	9.62289e-12	4.03216e-09
CAP3_round1_contig_8078	Unclassifiable EST	No hits found	409.116	736.449	81.7839	0.111052	-3.1707	1.01577e-11	4.2189e-09
CAP3_round1_contig_9587	Stabilin-2	PREDICTED: neurogenic locus notch homolog protein 1-like [Ciona intestinalis]	1609.53	3126.51	92.5495	0.0296015	-5.07818	1.15652e-11	4.76175e-09
CAP3_round1_contig_1536	Unclassifiable EST	PREDICTED: uncharacterized protein LOC100180395 [Ciona intestinalis]	44.8594	89.7187	0	0	-Inf	1.31133e-11	5.35259e-09
Bot_rep_c50903	Unclassifiable EST	No hits found	77.675	153.647	1.70272	0.011082	-6.49564	1.47899e-11	5.96273e-09
Bot_rep_c54832	Unclassifiable EST	No hits found	59.7673	110.147	9.38728	0.0852248	-3.55258	1.48599e-11	5.96273e-09
CAP3_round1_contig_5345	Attractin-like protein 1	PREDICTED: CD209 antigen-like [Ciona intestinalis]	906.032	158.07	1653.99	10.4637	3.38732	1.50404e-11	5.98443e-09
Bot_c7057	Unclassifiable EST	No hits found	17.7544	35.5088	0	0	-Inf	1.58292e-11	6.24581e-09
Bot_rep_c37718	Unclassifiable EST	No hits found	12.9597	25.9194	0	0	-Inf	1.77072e-11	6.92909e-09
454_debris_rep_c2210	Latrophilin-2	PREDICTED: L-rhamnose-binding lectin CSL3-like [Ciona intestinalis]	3761.35	656.338	6866.36	10.4616	3.38703	1.8965e-11	7.36045e-09
Bot_rep_c41885	Unclassifiable EST	No hits found	42.3329	84.3422	0.323626	0.00383706	-8.02578	2.25299e-11	8.67291e-09
Bot_c7244	Unclassifiable EST	No hits found	125.394	249.037	1.75116	0.0070317	-7.15191	2.47752e-11	9.46034e-09
Bot_c11455	Unclassifiable EST	No hits found	32.4184	64.6644	0.172367	0.00266556	-8.55135	2.54608e-11	9.56782e-09
Bot_rep_c42784	Unclassifiable EST	No hits found	271.734	489.269	54.1977	0.110773	-3.17433	2.53418e-11	9.56782e-09
CAP3_round1_contig_3364	Solute carrier organic anion transporter family member 1C1	PREDICTED: solute carrier organic anion transporter family member 1C1-like [Ciona intestinalis]	197.119	354.884	39.3543	0.110893	-3.17275	2.84999e-11	1.06255e-08
Bot_c4263	Cathepsin B	PREDICTED: cathepsin B [Ciona intestinalis]	58.587	116.495	0.679437	0.00583235	-7.42171	3.00327e-11	1.11095e-08
Bot_c7773	Unclassifiable EST	No hits found	1519.62	2714.57	324.678	0.119606	-3.06364	3.05938e-11	1.12293e-08
Bot_c16620	Macrophage mannose receptor 1	PREDICTED: uncharacterized protein LOC100186027 [Ciona intestinalis]	101.049	183.176	18.9212	0.103296	-3.27515	3.12772e-11	1.13919e-08
CAP3_round1_contig_8520	Unclassifiable EST	No hits found	3294.05	108.996	6479.1	59.4433	5.89344	3.41328e-11	1.23371e-08
Bot_rep_c40130	Unclassifiable EST	No hits found	41.8083	78.8602	4.75641	0.0603144	-4.05135	3.83038e-11	1.36631e-08
Bot_rep_c42352	Pancreatic lipase-related protein 1	PREDICTED: pancreatic triacylglycerol lipase-like [Ciona intestinalis]	41.7907	82.2651	1.31642	0.0160022	-5.96558	3.83787e-11	1.36631e-08
Bot_rep_c59059	Unclassifiable EST	No hits found	112.125	202.102	22.1487	0.109592	-3.18979	3.9086e-11	1.38111e-08
Bot_rep_c56855	Unclassifiable EST	No hits found	40.1473	78.9764	1.31822	0.0166913	-5.90476	4.24178e-11	1.48773e-08
CAP3_round1_contig_1620	Unclassifiable EST	No hits found	115.778	206.724	24.8328	0.120125	-3.05739	4.35365e-11	1.51574e-08
Bot_c4770	Unclassifiable EST	No hits found	15.7019	31.4039	0	0	-Inf	4.62493e-11	1.59844e-08
Bot_c28471	Unclassifiable EST	No hits found	470.706	941.412	0	0	-Inf	5.30113e-11	1.81886e-08
CAP3_round1_contig_3721	Acyloxyacyl hydrolase	PREDICTED: acyloxyacyl hydrolase-like [Ciona intestinalis]	178.343	316.968	39.7182	0.125307	-2.99647	5.47918e-11	1.86643e-08
Bot_c5231	Unclassifiable EST	No hits found	30.316	60.632	0	0	-Inf	5.84304e-11	1.97616e-08
Bot_c2373	Unclassifiable EST	No hits found	66.5353	132.772	0.298392	0.00224739	-8.79753	6.01136e-11	2.01867e-08
Bot_rep_c34931	Carboxypeptidase A2	PREDICTED: carboxypeptidase A2-like [Ciona intestinalis]	394.358	770.472	18.2441	0.0236791	-5.40024	6.18636e-11	2.0628e-08
Bot_rep_c51149	Trypsin-2	PREDICTED: cationic trypsin-3-like [Ciona intestinalis]	3902.01	7560.49	243.518	0.0322093	-4.95638	6.33494e-11	2.09757e-08
Bot_rep_c57310	Carboxypeptidase A2	PREDICTED: carboxypeptidase A2-like [Ciona intestinalis]	702.529	1323.51	81.5438	0.0616115	-4.02066	7.15525e-11	2.35274e-08
CAP3_round1_contig_6448	C-type lectin domain family 4 member C	PREDICTED: CD209 antigen-like [Ciona intestinalis]	965.612	198.599	1732.62	8.72424	3.12503	7.31101e-11	2.38737e-08
CAP3_round1_contig_4483	Solute carrier organic anion transporter family member 4C1	PREDICTED: solute carrier organic anion transporter family member 4C1 [Ciona intestinalis]	288.448	513.199	63.6974	0.124118	-3.01021	7.84609e-11	2.54455e-08
Bot_c29386	Neurocan core protein	PREDICTED: collectin-11-like [Ciona intestinalis]	27.3978	52.4281	2.36745	0.0451562	-4.46893	8.09653e-11	2.60791e-08
Bot_c9399	Poly [ADP-ribose] polymerase 12	PREDICTED: poly [ADP-ribose] polymerase 14 [Ciona intestinalis]	5.84863	11.6973	0	0	-Inf	8.32054e-11	2.66195e-08
CAP3_round1_contig_9332	Unclassifiable EST	PREDICTED: epithelial membrane protein 2-like [Ciona intestinalis]	314.703	561.382	68.0247	0.121174	-3.04485	9.16563e-11	2.91264e-08
Bot_c741	Atrial natriuretic peptide receptor 1	PREDICTED: atrial natriuretic peptide receptor 1-like [Ciona intestinalis]	100.542	181.486	19.5987	0.10799	-3.21103	9.28149e-11	2.92979e-08
Bot_c31493	Neurocan core protein	PREDICTED: C-type mannose receptor 2-like partial [Ciona intestinalis]	9.92486	19.1583	0.691453	0.0360916	-4.79219	9.84691e-11	3.06738e-08
Bot_rep_c54815	Unclassifiable EST	PREDICTED: uncharacterized protein LOC100181946 isoform 1 [Ciona intestinalis]	200.79	358.671	42.91	0.119636	-3.06327	9.83087e-11	3.06738e-08
Bot_rep_c46925	Unclassifiable EST	No hits found	66.1499	126.156	6.14339	0.0486966	-4.36003	9.97281e-11	3.08629e-08
CAP3_round1_contig_635	Adenosine monophosphate-protein transferase FICD	PREDICTED: adenosine monophosphate-protein transferase FICD-like [Ciona intestinalis]	384.773	769.209	0.336899	0.000437981	-11.1568	1.02665e-10	3.15656e-08
CAP3_round1_contig_6862	Trypsin-2	PREDICTED: cationic trypsin-3-like [Ciona intestinalis]	7016.42	13766.6	266.231	0.0193389	-5.69235	1.3173e-10	4.02405e-08
454_debris_rep_c981	Trypsin-2	PREDICTED: cationic trypsin-like [Ciona intestinalis]	236.566	462.875	10.2575	0.0221605	-5.49587	1.43019e-10	4.3409e-08
CAP3_round1_contig_4902	Unclassifiable EST	PREDICTED: uncharacterized protein LOC100181073 [Ciona intestinalis]	364.49	638.124	90.8555	0.142379	-2.81219	1.67827e-10	5.06142e-08
Bot_c12317	Unclassifiable EST	No hits found	24.783	49.5659	0	0	-Inf	1.74985e-10	5.2439e-08
Bot_c17407	Unclassifiable EST	No hits found	91.5367	163.587	19.4867	0.119121	-3.0695	1.78297e-10	5.30955e-08
Bot_rep_c57862	Carboxypeptidase B	PREDICTED: carboxypeptidase A2-like [Ciona intestinalis]	14.4173	28.4976	0.336899	0.011822	-6.40238	1.83805e-10	5.43936e-08
Bot_c25774	Long-chain-fatty-acid--CoA ligase 1	PREDICTED: luciferin 4-monooxygenase-like [Ciona intestinalis]	16.5703	33.1406	0	0	-Inf	1.88059e-10	5.53069e-08
Bot_c4893	Unclassifiable EST	No hits found	1351.87	2383.72	320.011	0.134249	-2.89702	2.17705e-10	6.36303e-08
Bot_c17612	Unclassifiable EST	No hits found	231.789	404.731	58.8466	0.145397	-2.78193	2.2857e-10	6.63962e-08
Bot_rep_c48600	Gamma-butyrobetaine dioxygenase	PREDICTED: gamma-butyrobetaine dioxygenase-like [Ciona intestinalis]	253.176	467.885	38.4662	0.082213	-3.60449	2.43621e-10	7.03366e-08
Bot_c9958	Neuroligin-1	acetylcholinesterase precursor [Ciona intestinalis]	91.2148	162.627	19.8028	0.121768	-3.03779	2.47254e-10	7.05254e-08
Bot_rep_c39374	Unclassifiable EST	PREDICTED: pulmonary surfactant-associated protein D-like [Ciona intestinalis]	29.5803	53.819	5.34159	0.0992511	-3.33277	2.46371e-10	7.05254e-08
Bot_c11879	Neuroligin-2	PREDICTED: acetylcholinesterase-like [Ciona intestinalis]	56.0113	105.167	6.85578	0.0651895	-3.93922	2.57384e-10	7.25409e-08
Bot_c8719	ADP/ATP translocase 2	PREDICTED: ADP/ATP translocase 3-like [Ciona intestinalis]	7.27589	14.5518	0	0	-Inf	2.57242e-10	7.25409e-08
Bot_c27829	Latent-transforming growth factor beta-binding protein 1	PREDICTED: fibrillin-2-like [Ciona intestinalis]	25.2432	47.9234	2.56301	0.0534815	-4.22482	3.42675e-10	9.60078e-08
Bot_rep_c52366	Unclassifiable EST	No hits found	44.5101	81.7324	7.28789	0.0891677	-3.48733	3.47494e-10	9.67853e-08
CAP3_round1_contig_2062	Unclassifiable EST	PREDICTED: autocrine proliferation repressor protein A [Ciona intestinalis]	30.083	55.1346	5.03148	0.0912581	-3.4539	3.51648e-10	9.73695e-08
CAP3_round1_contig_4416	Major facilitator superfamily domain-containing protein 7	PREDICTED: major facilitator superfamily domain-containing protein 7-a-like [Ciona intestinalis]	62.8152	115.426	10.2044	0.0884061	-3.49971	3.71463e-10	1.02258e-07
Bot_c28555	Fructose-1,6-bisphosphatase 1	PREDICTED: fructose-1 6-bisphosphatase 1-like [Ciona intestinalis]	5.20315	10.4063	0	0	-Inf	4.0832e-10	1.11755e-07
Bot_c28867	Unclassifiable EST	No hits found	11.5119	21.97	1.05377	0.0479641	-4.3819	4.21981e-10	1.1483e-07
Bot_c19747	Placenta-specific gene 8 protein	PREDICTED: cornifelin homolog A-like [Ciona intestinalis]	51.9028	92.4658	11.3398	0.122638	-3.02753	4.38864e-10	1.18742e-07
Bot_c27906	MAM domain-containing glycosylphosphatidylinositol anchor protein 1	PREDICTED: uncharacterized protein LOC100183059 [Ciona intestinalis]	27.9503	51.0881	4.81256	0.0942013	-3.40811	4.59153e-10	1.22827e-07
CCTT45421.b1	Carboxypeptidase B	PREDICTED: carboxypeptidase A2-like [Ciona intestinalis]	176.332	347.545	5.11777	0.0147255	-6.08554	4.57813e-10	1.22827e-07
CAP3_round1_contig_8423	Meprin A subunit beta	PREDICTED: meprin A subunit alpha-like [Ciona intestinalis]	3232.23	6101.76	362.708	0.0594433	-4.07234	4.83623e-10	1.28646e-07
CAP3_round1_contig_8226	Carboxypeptidase A2	PREDICTED: carboxypeptidase A2-like [Ciona intestinalis]	1049.05	1938.55	159.542	0.0822993	-3.60298	4.94101e-10	1.30699e-07
Bot_c33548	Unclassifiable EST	No hits found	25.284	46.5281	4.03979	0.0868246	-3.52575	5.09788e-10	1.341e-07
Bot_rep_c37142	Unclassifiable EST	No hits found	109.129	208.479	9.7789	0.0469059	-4.41409	5.28592e-10	1.38278e-07
CCTT41793.b1	C-type mannose receptor 2	PREDICTED: uncharacterized protein LOC100175664 [Ciona intestinalis]	37.7268	68.3632	7.09035	0.103716	-3.26929	5.59918e-10	1.45668e-07
Bot_c12212	Unclassifiable EST	No hits found	5.8218	11.6436	0	0	-Inf	5.66083e-10	1.45671e-07
Bot_rep_c54975	Unclassifiable EST	No hits found	408.022	112.551	703.492	6.25043	2.64395	5.65188e-10	1.45671e-07
Bot_rep_c38404	40S ribosomal protein S2	PREDICTED: 40S ribosomal protein S2 [Ciona intestinalis]	5.6786	11.3572	0	0	-Inf	6.0315e-10	1.54371e-07
Bot_rep_c39465	Unclassifiable EST	No hits found	8.11311	16.2262	0	0	-Inf	6.18709e-10	1.56659e-07
Bot_rep_c50595	Unclassifiable EST	No hits found	1062.37	289.704	1835.04	6.33419	2.66316	6.17122e-10	1.56659e-07
CAP3_round1_contig_9267	Latrophilin-2	PREDICTED: L-rhamnose-binding lectin CSL3-like [Ciona intestinalis]	6878.58	1254.02	12503.1	9.97044	3.31766	6.50617e-10	1.63862e-07
Bot_c17431	Calcium/calmodulin-dependent protein kinase type II subunit beta	PREDICTED: calcium/calmodulin-dependent protein kinase type II subunit delta-like [Ciona intestinalis]	21.3207	40.4759	2.16547	0.0535003	-4.22431	6.58014e-10	1.64848e-07
Bot_rep_c46110	Unclassifiable EST	No hits found	149.134	259.704	38.5646	0.148494	-2.75152	6.6222e-10	1.65029e-07
Bot_rep_c54555	Inter-alpha-trypsin inhibitor heavy chain H3	PREDICTED: inter-alpha-trypsin inhibitor heavy chain H5-like [Ciona intestinalis]	45.671	82.1598	9.1822	0.11176	-3.16152	6.75066e-10	1.67349e-07
Bot_rep_c45666	Unclassifiable EST	No hits found	279.47	531.706	27.2338	0.0512196	-4.28716	7.13886e-10	1.76051e-07
Bot_c4805	Unclassifiable EST	PREDICTED: uncharacterized protein LOC101242576 [Ciona intestinalis]	68.4525	122.09	14.8147	0.121342	-3.04285	8.2369e-10	2.02077e-07
Bot_rep_c38301	Unclassifiable EST	No hits found	12.371	23.4267	1.31537	0.0561484	-4.15461	9.07108e-10	2.21395e-07
Bot_c3497	Unclassifiable EST	No hits found	32.3736	60.8645	3.88265	0.0637917	-3.97049	9.41889e-10	2.28705e-07
Bot_rep_c57873	Unclassifiable EST	No hits found	642.289	84.5238	1200.06	14.1978	3.8276	9.60397e-10	2.32009e-07
Bot_c11594	Unclassifiable EST	No hits found	5.57483	11.1497	0	0	-Inf	9.88666e-10	2.37626e-07
Bot_c34249	Unclassifiable EST	No hits found	22.8354	41.5633	4.10756	0.0988266	-3.33896	1.02719e-09	2.45639e-07
Bot_c7400	Unclassifiable EST	No hits found	15.7026	29.1571	2.24808	0.0771024	-3.69708	1.04967e-09	2.49752e-07
Bot_c11658	Solute carrier family 22 member 3	PREDICTED: solute carrier family 22 member 16-like [Ciona intestinalis]	19.9904	37.1753	2.80549	0.0754665	-3.72802	1.0654e-09	2.52227e-07
Bot_c14384	Unclassifiable EST	No hits found	23.274	42.1593	4.38866	0.104097	-3.264	1.08586e-09	2.55617e-07
CAP3_round1_contig_5636	Sphingomyelin phosphodiesterase	PREDICTED: sphingomyelin phosphodiesterase [Ciona intestinalis]	614.003	1063.18	164.823	0.155028	-2.6894	1.09051e-09	2.55617e-07
Bot_c20898	Unclassifiable EST	No hits found	85.4795	160.356	10.6026	0.0661192	-3.91879	1.14295e-09	2.65565e-07
CAP3_round1_contig_1104	Transmembrane protease serine 6	sp3 protein [Ciona intestinalis]	189.834	330.853	48.8146	0.147542	-2.7608	1.14417e-09	2.65565e-07
Bot_rep_c53133	Collectin-10	PREDICTED: C-type mannose receptor 2-like partial [Ciona intestinalis]	43.8201	82.7401	4.90005	0.0592222	-4.07772	1.25205e-09	2.89186e-07
Bot_rep_c46679	Unclassifiable EST	No hits found	65.6392	116.253	15.0249	0.129242	-2.95185	1.28862e-09	2.96189e-07
CAP3_round1_contig_8107	Unclassifiable EST	No hits found	1021.26	275.606	1766.91	6.41101	2.68055	1.3137e-09	3.00494e-07
CAP3_round1_contig_7012	Macrophage mannose receptor 1	PREDICTED: macrophage mannose receptor 1-like partial [Ciona intestinalis]	683.266	1186.47	180.061	0.151762	-2.72012	1.40129e-09	3.18989e-07
Bot_c5341	Unclassifiable EST	PREDICTED: uncharacterized protein LOC100182085 isoform 2 [Ciona intestinalis]	46.0993	81.8405	10.358	0.126563	-2.98207	1.43738e-09	3.25639e-07
Bot_c6002	Lysosome membrane protein 2	PREDICTED: platelet glycoprotein 4-like [Ciona intestinalis]	28.8688	52.29	5.44772	0.104183	-3.26281	1.45863e-09	3.28879e-07
CAP3_round1_contig_5068	E-selectin	PREDICTED: P-selectin-like [Ciona intestinalis]	25.2554	45.7339	4.7768	0.104448	-3.25915	1.46692e-09	3.29182e-07
Bot_c15172	Bile salt-activated lipase	PREDICTED: liver carboxylesterase 4-like [Ciona intestinalis]	47.1028	84.0803	10.1252	0.120423	-3.05382	1.50107e-09	3.33682e-07
Bot_c31404	Unclassifiable EST	No hits found	28.322	56.4822	0.161813	0.00286485	-8.44732	1.49465e-09	3.33682e-07
Bot_c14694	Unclassifiable EST	No hits found	10.1351	19.675	0.5952	0.0302516	-5.04684	1.61097e-09	3.51512e-07
Bot_c29353	Unclassifiable EST	No hits found	6.40609	12.6504	0.161813	0.0127912	-6.28871	1.60663e-09	3.51512e-07
Bot_c7857	Unclassifiable EST	No hits found	31.0274	62.0547	0	0	-Inf	1.6017e-09	3.51512e-07
CAP3_round1_contig_255	Brain protein I3	PREDICTED: brain protein I3-like [Ciona intestinalis]	20.4414	38.3113	2.57147	0.0671204	-3.8971	1.6087e-09	3.51512e-07
Bot_rep_c48716	Unclassifiable EST	PREDICTED: uncharacterized protein LOC100179640 [Ciona intestinalis]	891.586	1539.61	243.565	0.158199	-2.66018	1.69183e-09	3.67461e-07
Bot_c25301	MAM and LDL-receptor class A domain-containing protein C10orf112	PREDICTED: MAM and LDL-receptor class A domain-containing protein C10orf112-like [Ciona intestinalis]	29.0984	52.6711	5.52569	0.104909	-3.25278	1.72055e-09	3.70302e-07
CAP3_round1_contig_9061	Stabilin-1	PREDICTED: neurogenic locus notch homolog protein 1-like [Ciona intestinalis]	738.862	1279.01	198.714	0.155365	-2.68626	1.72025e-09	3.70302e-07
Bot_c10152	Unclassifiable EST	No hits found	18.689	36.7884	0.589593	0.0160266	-5.96339	1.80646e-09	3.87031e-07
Bot_c26349	Dynein heavy chain 5, axonemal	PREDICTED: dynein heavy chain 8 axonemal [Ciona intestinalis]	31.0803	60.7151	1.44552	0.0238083	-5.39239	1.82216e-09	3.88637e-07
CAP3_round1_contig_7408	Probable low affinity copper uptake protein 2	PREDICTED: high affinity copper uptake protein 1-like [Ciona intestinalis]	222.561	389.594	55.5267	0.142524	-2.81072	2.0122e-09	4.27245e-07
Bot_c2100	Placenta-specific gene 8 protein	PREDICTED: cornifelin homolog A-like [Ciona intestinalis]	121.558	208.938	34.1786	0.163582	-2.61191	2.19349e-09	4.63658e-07
Bot_c11713	Calcium-activated chloride channel regulator 2	PREDICTED: calcium-activated chloride channel regulator 1-like [Ciona intestinalis]	18.5917	33.947	3.23647	0.0953388	-3.39079	2.23428e-09	4.70183e-07
Bot_c28746	Unclassifiable EST	No hits found	49.4897	87.6155	11.3638	0.129701	-2.94674	2.3853e-09	4.98889e-07
Bot_rep_c51136	Unclassifiable EST	No hits found	82.388	145.009	19.7665	0.136312	-2.87502	2.39177e-09	4.98889e-07
Bot_c4667	Galectin-8	PREDICTED: galectin-8 [Ciona intestinalis]	102.621	17.8132	187.429	10.5219	3.39533	2.40353e-09	4.99143e-07
CAP3_round1_contig_6537	Latrophilin-2	PREDICTED: L-rhamnose-binding lectin CSL3-like [Ciona intestinalis]	11341.2	1821.21	20861.1	11.4546	3.51785	2.42501e-09	4.99369e-07
CCAO4523.g1	Unclassifiable EST	No hits found	49.9594	97.5977	2.32115	0.0237829	-5.39393	2.42571e-09	4.99369e-07
Bot_rep_c51344	Unclassifiable EST	PREDICTED: calcium-activated chloride channel regulator 4-like [Ciona intestinalis]	549.18	1090.27	8.0846	0.00741519	-7.0753	2.51367e-09	5.13016e-07
CCAO8591.b1	BUD13 homolog	No hits found	157.717	310.02	5.41534	0.0174677	-5.83916	2.50485e-09	5.13016e-07
Bot_rep_c48231	Trypsin-2	PREDICTED: cationic trypsin-3-like [Ciona intestinalis]	1386.08	2554.97	217.184	0.0850045	-3.55632	2.52787e-09	5.13699e-07
Bot_c26103	Unclassifiable EST	No hits found	21.6061	0.267639	42.9445	160.457	7.32604	2.64593e-09	5.31291e-07
Bot_rep_c45616	Serine/threonine-protein kinase 11	PREDICTED: serine/threonine-protein kinase STK11 [Ciona intestinalis]	373.25	648.028	98.4731	0.151958	-2.71825	2.64809e-09	5.31291e-07
Bot_rep_c50565	Unclassifiable EST	PREDICTED: collectin-43-like [Ciona intestinalis]	427.173	738.487	115.858	0.156886	-2.67221	2.62793e-09	5.31291e-07
Bot_c13702	Hyaluronan synthase 3	PREDICTED: uncharacterized protein LOC101242576 [Ciona intestinalis]	205.667	360.534	50.7991	0.1409	-2.82726	2.71048e-09	5.41512e-07
Bot_c9566	SCO-spondin	PREDICTED: uncharacterized protein LOC101243368 [Ciona intestinalis]	14.6436	28.4359	0.85128	0.0299368	-5.06193	2.7234e-09	5.41808e-07
CAP3_round1_contig_4176	G-protein coupled receptor 126	PREDICTED: uncharacterized protein LOC100181440 [Ciona intestinalis]	261.292	454.162	68.422	0.150655	-2.73068	2.83423e-09	5.61499e-07
Bot_rep_c57990	Unclassifiable EST	PREDICTED: beta-1 3-glucan-binding protein-like [Ciona intestinalis]	58.908	110.226	7.58957	0.0688543	-3.86031	2.87587e-09	5.67373e-07
CAP3_round1_contig_5371	Protein jagged-1	PREDICTED: fibrillin-1-like [Ciona intestinalis]	7537.36	14205.9	868.855	0.0611617	-4.03123	2.9117e-09	5.72059e-07
Bot_c21395	Unclassifiable EST	No hits found	41.3821	74.1213	8.64288	0.116605	-3.1003	2.96853e-09	5.79649e-07
Bot_rep_c56402	Unclassifiable EST	PREDICTED: uncharacterized protein LOC100181995 [Ciona intestinalis]	1086.85	2139.46	34.2539	0.0160105	-5.96483	2.97482e-09	5.79649e-07
Bot_c22164	Unclassifiable EST	PREDICTED: platelet glycoprotein 4-like [Ciona intestinalis]	73.6134	128.881	18.3458	0.142347	-2.81252	2.98977e-09	5.80175e-07
Bot_c31886	Unclassifiable EST	No hits found	9.20055	18.4011	0	0	-Inf	3.25248e-09	6.28579e-07
Bot_rep_c51185	Basement membrane-specific heparan sulfate proteoglycan core protein	PREDICTED: uncharacterized protein LOC100185624 [Ciona intestinalis]	32.1412	57.7056	6.57685	0.113972	-3.13324	3.41133e-09	6.56598e-07
Bot_rep_c52131	Unclassifiable EST	No hits found	95.5253	184.824	6.22679	0.0336904	-4.89152	3.4421e-09	6.59838e-07
Bot_rep_c41628	Unclassifiable EST	No hits found	17.1985	34.1793	0.217667	0.00636838	-7.29486	3.53136e-09	6.7422e-07
Bot_rep_c53144	Deoxyribonuclease-1	PREDICTED: deoxyribonuclease-1-like [Ciona intestinalis]	451.96	822.541	81.3789	0.0989359	-3.33736	3.60231e-09	6.85003e-07
Bot_c14649	Unclassifiable EST	No hits found	17.9001	32.7509	3.04934	0.0931073	-3.42496	3.69008e-09	6.88075e-07
Bot_c17519	Unclassifiable EST	No hits found	91.2189	165.319	17.1191	0.103552	-3.27157	3.65056e-09	6.88075e-07
Bot_c28214	Unclassifiable EST	PREDICTED: uncharacterized protein LOC100178327 [Ciona intestinalis]	27.941	50.2581	5.62393	0.111901	-3.15971	3.6768e-09	6.88075e-07
Bot_c7299	Cholinesterase	No hits found	44.0606	78.1701	9.95113	0.127301	-2.97368	3.63459e-09	6.88075e-07
Bot_rep_c51495	Trypsin-2	PREDICTED: cationic trypsin-3-like [Ciona intestinalis]	769.498	1467.63	71.3708	0.0486301	-4.36201	3.69113e-09	6.88075e-07
Bot_rep_c39563	Unclassifiable EST	No hits found	27.85	50.5807	5.11928	0.10121	-3.30457	3.92479e-09	7.28765e-07
Bot_c25085	Unclassifiable EST	No hits found	30.1145	55.8568	4.37216	0.0782745	-3.67531	4.077e-09	7.54071e-07
Bot_c25824	MAM and LDL-receptor class A domain-containing protein C10orf112	PREDICTED: uncharacterized protein LOC100180395 [Ciona intestinalis]	29.0432	52.5244	5.56187	0.105891	-3.23935	4.18626e-09	7.68276e-07
Bot_rep_c45512	Aggrecan core protein	PREDICTED: macrophage mannose receptor 1-like partial [Ciona intestinalis]	527.404	911.195	143.612	0.157608	-2.66559	4.17829e-09	7.68276e-07
Bot_c27853	Unclassifiable EST	No hits found	8.28721	16.5744	0	0	-Inf	4.23215e-09	7.73699e-07
Bot_rep_c58768	Unclassifiable EST	No hits found	54.4099	100.012	8.80773	0.0880667	-3.50526	4.28546e-09	7.77442e-07
CAP3_round1_contig_4135	Retinol dehydrogenase 12	PREDICTED: retinol dehydrogenase 14-like [Ciona intestinalis]	137.044	239.297	34.7914	0.14539	-2.782	4.28078e-09	7.77442e-07
Bot_rep_c46584	Unclassifiable EST	No hits found	10.6598	20.7767	0.542858	0.0261282	-5.25825	4.6587e-09	8.38726e-07
Bot_rep_c47822	Type III iodothyronine deiodinase	PREDICTED: type I iodothyronine deiodinase-like [Ciona intestinalis]	48.6341	85.9322	11.336	0.131918	-2.92229	4.65276e-09	8.38726e-07
Bot_rep_c56124	Sushi, nidogen and EGF-like domain-containing protein 1	transmembrane protein Vc16 [Ciona intestinalis]	127.697	224.903	30.4916	0.135577	-2.88282	4.73749e-09	8.4968e-07
Bot_c49341	Unclassifiable EST	No hits found	21.5442	40.3589	2.72956	0.0676322	-3.88615	4.82815e-09	8.62671e-07
Bot_c3243	Carboxypeptidase A4	PREDICTED: carboxypeptidase A2-like [Ciona intestinalis]	231.963	402.708	61.2177	0.152015	-2.71771	4.94015e-09	8.76071e-07
Bot_rep_c44622	Unclassifiable EST	No hits found	13.7853	25.7132	1.85751	0.0722395	-3.79107	4.93264e-09	8.76071e-07
Bot_c5563	Latrophilin-1	PREDICTED: C-type mannose receptor 2-like partial [Ciona intestinalis]	59.1468	103.983	14.3108	0.137626	-2.86117	5.00699e-09	8.84612e-07
Bot_c32442	Apical endosomal glycoprotein	PREDICTED: uncharacterized protein LOC100180395 [Ciona intestinalis]	21.9123	39.9817	3.84281	0.096114	-3.37911	5.21946e-09	9.18722e-07
Bot_rep_c45881	Trypsin-2	PREDICTED: cationic trypsin-3-like [Ciona intestinalis]	2986.24	5463.24	509.24	0.093212	-3.42334	5.78698e-09	1.01484e-06
CAP3_round1_contig_8369	Unclassifiable EST	No hits found	130.431	231.148	29.7144	0.128551	-2.95959	5.81975e-09	1.01682e-06
Bot_c5240	Cathepsin F	PREDICTED: cathepsin L-like [Ciona intestinalis]	45.6378	91.1138	0.161813	0.00177595	-9.1372	5.89825e-09	1.02675e-06
CCTT17655.b1	40S ribosomal protein S5	PREDICTED: 40S ribosomal protein S5 isoform 1 [Ciona intestinalis]	84.535	169.07	0	0	-Inf	6.26343e-09	1.08633e-06
Bot_c6347	Unclassifiable EST	No hits found	24.0714	43.1707	4.97214	0.115174	-3.11811	6.29202e-09	1.0873e-06
Bot_c12015	Cholinesterase	acetylcholinesterase precursor [Ciona intestinalis]	31.6468	60.4295	2.86404	0.0473947	-4.39913	6.64585e-09	1.12728e-06
Bot_c26270	Atlastin-1	PREDICTED: uncharacterized protein LOC100182385 [Ciona intestinalis]	32.0941	64.1882	0	0	-Inf	6.66621e-09	1.12728e-06
Bot_rep_c46497	Unclassifiable EST	No hits found	233.55	60.7932	406.307	6.68343	2.74059	6.63225e-09	1.12728e-06
Bot_rep_c48629	RING finger and SPRY domain-containing protein 1	No hits found	178.662	313.97	43.3532	0.138081	-2.85642	6.6121e-09	1.12728e-06
Bot_rep_c51588	Unclassifiable EST	No hits found	29.9171	52.9375	6.89666	0.130279	-2.94032	6.59978e-09	1.12728e-06
CCTT6817.g1	Carboxypeptidase B	PREDICTED: carboxypeptidase A2-like [Ciona intestinalis]	493.078	896.342	89.8144	0.100201	-3.31903	6.57826e-09	1.12728e-06
Bot_c26247	Macrophage mannose receptor 1	PREDICTED: uncharacterized protein LOC100175664 [Ciona intestinalis]	16.5906	31.2958	1.88541	0.0602449	-4.05302	7.22411e-09	1.21727e-06
Bot_rep_c50661	Unclassifiable EST	No hits found	6.73378	13.4676	0	0	-Inf	7.39218e-09	1.24118e-06
Bot_c23755	Unclassifiable EST	No hits found	69.2584	15.4315	123.085	7.97623	2.99571	7.70813e-09	1.28511e-06
CAP3_round1_contig_902	Putative helicase MOV-10	PREDICTED: putative helicase MOV-10 [Ciona intestinalis]	24.9107	44.8421	4.97944	0.111044	-3.1708	7.69727e-09	1.28511e-06
Bot_c31683	Unclassifiable EST	No hits found	26.387	52.4157	0.358344	0.00683658	-7.19251	8.47148e-09	1.39762e-06
Bot_c5674	Unclassifiable EST	No hits found	12.0581	22.6682	1.4479	0.0638738	-3.96863	8.46576e-09	1.39762e-06
Bot_rep_c44152	Macrophage mannose receptor 1	PREDICTED: uncharacterized protein LOC100175664 [Ciona intestinalis]	18.2929	33.2782	3.30755	0.0993907	-3.33075	8.42039e-09	1.39762e-06
CAP3_round1_contig_2705	Unclassifiable EST	No hits found	166.308	313.193	19.4235	0.0620178	-4.01117	8.5203e-09	1.40079e-06
Bot_c6219	Unclassifiable EST	No hits found	22.8747	41.0727	4.67669	0.113864	-3.13462	8.84352e-09	1.4489e-06
Bot_c27907	Unclassifiable EST	No hits found	42.9341	84.3075	1.56066	0.0185115	-5.75544	9.21478e-09	1.50452e-06
CAP3_round1_contig_7365	Unclassifiable EST	No hits found	39.8178	70.9821	8.65359	0.121912	-3.03608	9.4113e-09	1.53133e-06
Bot_rep_c36763	Unclassifiable EST	No hits found	46.8535	87.2359	6.47112	0.0741796	-3.75283	9.75342e-09	1.58156e-06
CAP3_round1_contig_1007	Atlastin-1	PREDICTED: atlastin-2 [Ciona intestinalis]	89.1479	175.133	3.16256	0.018058	-5.79122	1.05331e-08	1.70216e-06
Bot_c3295	Cartilage intermediate layer protein 1	PREDICTED: uncharacterized protein LOC100183600 [Ciona intestinalis]	644.574	1265.52	23.6297	0.0186719	-5.74299	1.0784e-08	1.73088e-06
Bot_c6052	Unclassifiable EST	No hits found	5.6433	11.2866	0	0	-Inf	1.07551e-08	1.73088e-06
CAP3_round1_contig_7259	Unclassifiable EST	No hits found	60.0383	105.251	14.8261	0.140865	-2.82761	1.11942e-08	1.79066e-06
CAP3_round1_contig_2889	Unclassifiable EST	No hits found	79.4598	137.217	21.7024	0.158161	-2.66054	1.13853e-08	1.81509e-06
Bot_c19041	G-protein coupled receptor 126	PREDICTED: G-protein coupled receptor 64-like [Ciona intestinalis]	205.433	358.036	52.8293	0.147553	-2.7607	1.1478e-08	1.82373e-06
Bot_c23066	Dipeptidyl peptidase 4	PREDICTED: dipeptidyl peptidase 4-like [Ciona intestinalis]	806.903	1374.82	238.988	0.173832	-2.52423	1.21016e-08	1.91638e-06
Bot_rep_c37780	Prolow-density lipoprotein receptor-related protein 1	PREDICTED: uncharacterized protein LOC100179477 [Ciona intestinalis]	47.0915	90.5549	3.62802	0.0400643	-4.64154	1.43078e-08	2.25819e-06
Bot_rep_c36232	Dual oxidase 2	PREDICTED: dual oxidase 1 [Ciona intestinalis]	79.8688	138.711	21.0269	0.151588	-2.72178	1.45251e-08	2.28488e-06
Bot_rep_c47489	Excitatory amino acid transporter 3	PREDICTED: excitatory amino acid transporter 3-like [Ciona intestinalis]	117.884	223.85	11.9179	0.0532407	-4.23133	1.50886e-08	2.36567e-06
CAP3_round1_contig_9153	Unclassifiable EST	PREDICTED: uncharacterized protein LOC100185967 [Ciona intestinalis]	491.214	964.641	17.7864	0.0184383	-5.76115	1.54352e-08	2.41202e-06
CCTT13383.g1	Probable ATP-dependent RNA helicase DDX46	PREDICTED: probable ATP-dependent RNA helicase DDX46-like [Ciona intestinalis]	38.7027	68.0358	9.36956	0.137715	-2.86024	1.5683e-08	2.44268e-06
Bot_c4563	Unclassifiable EST	PREDICTED: mannan endo-1 6-alpha-mannosidase DCW1-like [Ciona intestinalis]	53.3209	93.3601	13.2817	0.142263	-2.81337	1.7054e-08	2.64751e-06
Bot_rep_c50513	Ubiquitin-conjugating enzyme E2 D4	PREDICTED: ubiquitin-conjugating enzyme E2-17 kDa-like [Ciona intestinalis]	310.786	590.606	30.9652	0.0524295	-4.25348	1.73122e-08	2.67882e-06
Bot_c28054	Solute carrier organic anion transporter family member 3A1	PREDICTED: solute carrier organic anion transporter family member 1C1-like [Ciona intestinalis]	10.3108	19.3147	1.30691	0.0676641	-3.88547	1.77378e-08	2.71801e-06
Bot_c9661	Unclassifiable EST	No hits found	10.9593	21.0432	0.875445	0.0416022	-4.5872	1.77239e-08	2.71801e-06
Bot_rep_c49906	Unclassifiable EST	No hits found	26.9324	50.6032	3.26156	0.0644536	-3.95559	1.76721e-08	2.71801e-06
Bot_c5411	Unclassifiable EST	No hits found	64.6414	125.75	3.53282	0.028094	-5.15359	1.81793e-08	2.77669e-06
Bot_c8637	Unclassifiable EST	No hits found	108.462	185.007	31.918	0.172523	-2.53514	1.88348e-08	2.86756e-06
Bot_rep_c38941	Unclassifiable EST	No hits found	838.98	246.369	1431.59	5.81075	2.53872	1.90358e-08	2.88887e-06
Bot_rep_c45860	Ficolin-1	PREDICTED: dynein heavy chain 8 axonemal [Ciona intestinalis]	189.211	325.535	52.8867	0.162461	-2.62184	1.9224e-08	2.90811e-06
Bot_rep_c54990	Unclassifiable EST	PREDICTED: uncharacterized protein LOC100176896 [Ciona intestinalis]	119.177	205.929	32.426	0.157462	-2.66692	1.98914e-08	2.99948e-06
CCTT48185.g1	Unclassifiable EST	No hits found	13.3149	24.4771	2.15263	0.0879445	-3.50726	2.02346e-08	3.04155e-06
CAP3_round1_contig_4767	Unclassifiable EST	PREDICTED: uncharacterized protein LOC100175021 [Ciona intestinalis]	63.9376	124.55	3.3253	0.0266985	-5.22709	2.21458e-08	3.31829e-06
CAP3_round1_contig_2767	Beta-1,4-galactosyltransferase 3	PREDICTED: beta-1 4-N-acetylgalactosaminyltransferase bre-4-like [Ciona intestinalis]	12.8814	23.9623	1.80047	0.0751377	-3.73432	2.24434e-08	3.35227e-06
Bot_rep_c58533	Unclassifiable EST	No hits found	98.5251	171.138	25.9118	0.151408	-2.72348	2.27366e-08	3.3854e-06
Bot_c5371	Unclassifiable EST	No hits found	5.34538	10.4942	0.196531	0.0187275	-5.7387	2.30706e-08	3.42436e-06
Bot_rep_c37929	Unclassifiable EST	No hits found	52.5668	91.801	13.3327	0.145235	-2.78354	2.31504e-08	3.42547e-06
Bot_rep_c47361	Acid sphingomyelinase-like phosphodiesterase 3b	No hits found	84.5309	146.214	22.8476	0.156261	-2.67797	2.4064e-08	3.54956e-06
Bot_rep_c34973	Unclassifiable EST	PREDICTED: glucan endo-1 3-beta-glucosidase A1-like [Ciona intestinalis]	965.222	1818.89	111.552	0.0613298	-4.02727	2.43241e-08	3.57677e-06
Bot_c29759	Unclassifiable EST	No hits found	6.08041	12.1608	0	0	-Inf	2.50238e-08	3.66827e-06
Bot_c22753	Oncoprotein-induced transcript 3 protein	PREDICTED: uncharacterized protein LOC100177662 [Ciona intestinalis]	1720.59	2941.38	499.798	0.16992	-2.55708	2.55582e-08	3.73505e-06
Bot_rep_c39490	Unclassifiable EST	No hits found	23.8938	43.2771	4.51043	0.104222	-3.26227	2.59571e-08	3.78167e-06
CCTU4554.g1	40S ribosomal protein S17	No hits found	56.3311	111.222	1.43973	0.0129446	-6.2715	2.63383e-08	3.82544e-06
Bot_c22494	Unclassifiable EST	No hits found	35.8607	63.7127	8.00873	0.125701	-2.99194	2.64372e-08	3.82805e-06
Bot_rep_c50169	Unclassifiable EST	No hits found	111.836	8.61304	215.058	24.9689	4.64206	2.72954e-08	3.94028e-06
Bot_rep_c38934	Unclassifiable EST	PREDICTED: uncharacterized protein LOC100186095 [Ciona intestinalis]	70.1478	130.461	9.83489	0.0753859	-3.72956	2.75697e-08	3.96778e-06
Bot_rep_c41794	Tubulin beta-2C chain	PREDICTED: tubulin beta chain [Ciona intestinalis]	4.59688	9.19377	0	0	-Inf	2.76786e-08	3.97138e-06
Bot_c9116	Unclassifiable EST	No hits found	5.0163	10.0326	0	0	-Inf	2.77828e-08	3.97429e-06
Bot_c5678	Unclassifiable EST	No hits found	96.1004	164.802	27.3991	0.166255	-2.58853	2.87272e-08	4.097e-06
Bot_c10127	Dynein heavy chain 17, axonemal	PREDICTED: dynein beta chain ciliary-like partial [Ciona intestinalis]	18.3662	35.5422	1.19011	0.0334844	-4.90037	2.89237e-08	4.11264e-06
Bot_rep_c56593	Unclassifiable EST	No hits found	104.279	178.458	30.0986	0.168659	-2.56782	2.97888e-08	4.21457e-06
CAP3_round1_contig_2176	Cytochrome P450 4V2	PREDICTED: cytochrome P450 4V2 [Ciona intestinalis]	37.9	67.835	7.96503	0.117418	-3.09028	2.98186e-08	4.21457e-06
CAP3_round1_contig_315	Tenascin-X	PREDICTED: ficolin-1-like [Ciona intestinalis]	263.886	41.3486	486.424	11.764	3.5563	3.10034e-08	4.36899e-06
Bot_c19846	Cholinesterase	No hits found	27.4908	48.664	6.31764	0.129822	-2.9454	3.15013e-08	4.41663e-06
Bot_rep_c46354	Neuronal pentraxin-1	PREDICTED: neuronal pentraxin-2 [Ciona intestinalis]	17.3094	34.4102	0.208678	0.00606443	-7.36541	3.1528e-08	4.41663e-06
CAP3_round1_contig_5337	Trypsin-2	PREDICTED: cationic trypsin-3-like [Ciona intestinalis]	1457.3	2864.06	50.5334	0.017644	-5.82468	3.27488e-08	4.57411e-06
Bot_rep_c54258	Vascular endothelial growth factor receptor 2	neural cell adhesion molecule homologue precursor [Ciona intestinalis]	6.52518	13.0504	0	0	-Inf	3.2974e-08	4.59202e-06
Bot_c15002	Unclassifiable EST	No hits found	70.6389	121.692	19.5861	0.160948	-2.63533	3.57449e-08	4.9633e-06
CAP3_round1_contig_300	Unclassifiable EST	No hits found	594.543	1129.23	59.8552	0.0530052	-4.23772	3.69643e-08	5.10268e-06
CAP3_round1_contig_4866	MAM and LDL-receptor class A domain-containing protein C10orf112	PREDICTED: uncharacterized protein LOC100180395 [Ciona intestinalis]	65.4038	112.431	18.3765	0.163446	-2.61311	3.6934e-08	5.10268e-06
Bot_rep_c37427	Unclassifiable EST	No hits found	32.9864	1.38647	64.5864	46.5835	5.54175	3.8006e-08	5.23124e-06
Bot_c13006	Unclassifiable EST	No hits found	28.4803	50.569	6.39157	0.126393	-2.98401	3.88267e-08	5.32872e-06
CAP3_round1_contig_4349	Unclassifiable EST	No hits found	143.024	244.459	41.5889	0.170126	-2.55532	3.94191e-08	5.39438e-06
Bot_rep_c49803	Trypsin-2	PREDICTED: cationic trypsin-like [Ciona intestinalis]	1313.69	2545.01	82.375	0.0323673	-4.94932	3.97702e-08	5.42674e-06
Bot_c4234	Unclassifiable EST	No hits found	23.0397	41.2366	4.84284	0.11744	-3.09	4.01601e-08	5.46419e-06
Bot_c7792	Unclassifiable EST	PREDICTED: uncharacterized protein LOC100183717 [Ciona intestinalis]	95.0665	162.337	27.7957	0.171222	-2.54606	4.11466e-08	5.58237e-06
Bot_rep_c51542	Carboxypeptidase A4	PREDICTED: carboxypeptidase A2-like [Ciona intestinalis]	71.7705	124.751	18.7898	0.150619	-2.73103	4.13777e-08	5.5977e-06
Bot_rep_c40545	Unclassifiable EST	No hits found	14.0864	25.5427	2.63008	0.102968	-3.27973	4.17558e-08	5.63276e-06
Bot_rep_c41561	Unclassifiable EST	No hits found	9.20975	17.5441	0.875445	0.0498998	-4.32482	4.25636e-08	5.72541e-06
Bot_c24577	Neutral alpha-glucosidase C	PREDICTED: alpha-glucosidase YihQ-like [Ciona intestinalis]	350.372	587.942	112.802	0.19186	-2.38188	4.29182e-08	5.75675e-06
CAP3_round1_contig_5812	Unclassifiable EST	No hits found	213.346	401.479	25.2117	0.062797	-3.99316	4.32349e-08	5.78285e-06
CAP3_round1_contig_2256	Unclassifiable EST	No hits found	71.6575	130.061	13.254	0.101906	-3.29469	4.40897e-08	5.88057e-06
Bot_rep_c58473	Unclassifiable EST	No hits found	218.45	372.929	63.9706	0.171536	-2.54342	4.45721e-08	5.92822e-06
Bot_c24304	Sodium/myo-inositol cotransporter 2	PREDICTED: sodium/glucose cotransporter 4 [Ciona intestinalis]	134.164	224.56	43.7685	0.194908	-2.35913	4.62241e-08	6.13072e-06
Bot_c11188	Macrophage mannose receptor 1	PREDICTED: macrophage mannose receptor 1 [Ciona intestinalis]	17.8776	32.4202	3.33504	0.102869	-3.28112	4.65005e-08	6.15015e-06
Bot_c11581	Unclassifiable EST	No hits found	714.47	1427.37	1.56865	0.00109898	-9.82962	4.74376e-08	6.23923e-06
CAP3_round1_contig_6191	Unclassifiable EST	No hits found	3.99732	7.99465	0	0	-Inf	4.7367e-08	6.23923e-06
Bot_c14512	Unclassifiable EST	No hits found	5.49331	10.7901	0.196531	0.018214	-5.77881	4.8239e-08	6.2982e-06
Bot_c7411	Dynein heavy chain 11, axonemal	PREDICTED: dynein beta chain ciliary-like partial [Ciona intestinalis]	27.4999	53.514	1.48584	0.0277654	-5.17057	4.80326e-08	6.2982e-06
CAP3_round1_contig_5465	Lipoxygenase homology domain-containing protein 1	PREDICTED: lipoxygenase homology domain-containing protein 1-like [Ciona intestinalis]	1391.32	2380.42	402.214	0.168967	-2.56518	4.8285e-08	6.2982e-06
Bot_rep_c53157	Tryptophan 2,3-dioxygenase	PREDICTED: tryptophan 2 3-dioxygenase-like [Ciona intestinalis]	242.85	472.97	12.7303	0.0269157	-5.21541	4.96072e-08	6.45289e-06
Bot_c16946	Unclassifiable EST	No hits found	72.4381	124.706	20.1703	0.161743	-2.62823	5.24351e-08	6.80205e-06
Bot_rep_c54104	Glutamyl aminopeptidase	PREDICTED: uncharacterized protein LOC100186666 [Ciona intestinalis]	3291.71	5849.23	734.196	0.12552	-2.99401	5.35189e-08	6.92368e-06
Bot_c27282	MAM domain-containing protein 2	PREDICTED: apical endosomal glycoprotein-like [Ciona intestinalis]	32.5078	56.7165	8.29913	0.146327	-2.77274	5.40758e-08	6.97667e-06
CAP3_round1_contig_3083	Glutathione peroxidase 3	glutathione peroxidase_like protein b precursor [Ciona intestinalis]	644.967	1103.78	186.155	0.168653	-2.56787	5.6292e-08	7.24285e-06
CAP3_round1_contig_2427	Tetraspanin-18	PREDICTED: uncharacterized protein LOC100186245 [Ciona intestinalis]	163.568	274.978	52.1589	0.189684	-2.39833	5.80456e-08	7.44824e-06
CAP3_round1_contig_1991	Chymotrypsinogen B2	PREDICTED: chymotrypsinogen A-like [Ciona intestinalis]	5234.61	9643	826.223	0.0856811	-3.54488	6.22124e-08	7.96133e-06
Bot_c30336	Dynein heavy chain 8, axonemal	PREDICTED: dynein heavy chain 8 axonemal [Ciona intestinalis]	18.3071	35.6012	1.01309	0.0284567	-5.13509	6.31216e-08	8.05591e-06
Bot_c10962	Unclassifiable EST	No hits found	10.0511	20.1023	0	0	-Inf	6.38717e-08	8.12451e-06
Bot_c30394	Unclassifiable EST	No hits found	3.95975	7.91951	0	0	-Inf	6.40022e-08	8.12451e-06
Bot_c29836	Unclassifiable EST	No hits found	10.9372	21.4009	0.473477	0.0221242	-5.49823	6.42717e-08	8.13689e-06
Bot_c26360	Unclassifiable EST	PREDICTED: sterile alpha motif domain-containing protein 3-like [Ciona intestinalis]	25.2126	49.3596	1.06573	0.0215912	-5.53341	6.69583e-08	8.45442e-06
CAP3_round1_contig_6938	Acetylcholinesterase	PREDICTED: acetylcholinesterase [Ciona intestinalis]	2305.3	3848.25	762.358	0.198105	-2.33566	6.72513e-08	8.46884e-06
Bot_c18461	Putative glycerol kinase 5	PREDICTED: putative glycerol kinase 5 [Ciona intestinalis]	17.3159	32.328	2.30383	0.0712645	-3.81067	6.76489e-08	8.49631e-06
Bot_c12670	Unclassifiable EST	No hits found	12.4325	22.9493	1.91576	0.0834779	-3.58246	6.98069e-08	8.74415e-06
Bot_c26634	Neural cell adhesion molecule 2	PREDICTED: hemicentin-1 [Ciona intestinalis]	10.2312	19.9301	0.532304	0.0267086	-5.22655	7.14864e-08	8.9309e-06
Bot_rep_c47078	Neuropilin-2	PREDICTED: coagulation factor V [Ciona intestinalis]	719.405	1232.7	206.112	0.167204	-2.58032	7.25352e-08	9.03029e-06
CAP3_round1_contig_5361	Latrophilin-2	PREDICTED: L-rhamnose-binding lectin CSL3-like [Ciona intestinalis]	5532.95	1117.81	9948.09	8.89964	3.15375	7.26634e-08	9.03029e-06
Bot_rep_c49279	Hemicentin-2	PREDICTED: myosin light chain kinase smooth muscle [Ciona intestinalis]	466.51	785.331	147.689	0.18806	-2.41074	7.48109e-08	9.27283e-06
Bot_c24122	Sodium-dependent glucose transporter 1	PREDICTED: sodium-dependent glucose transporter 1C-like [Ciona intestinalis]	110.596	186.512	34.6793	0.185936	-2.42712	7.64459e-08	9.45075e-06
454_debris_c300	Ribonuclease ZC3H12A	PREDICTED: probable ribonuclease ZC3H12C-like [Ciona intestinalis]	23.3214	41.0856	5.55721	0.135259	-2.8862	7.67723e-08	9.46638e-06
Bot_rep_c41532	Unclassifiable EST	No hits found	5.00534	9.79926	0.211417	0.0215747	-5.53451	7.75429e-08	9.53657e-06
Bot_c9248	60S ribosomal protein L23a	PREDICTED: 60S ribosomal protein L23a-like [Ciona intestinalis]	4.24523	8.49046	0	0	-Inf	7.8045e-08	9.57345e-06
Bot_c29569	Unclassifiable EST	No hits found	1373.46	2743.58	3.33925	0.00121711	-9.68232	8.00682e-08	9.78482e-06
CCTT22575.b1	40S ribosomal protein S7	PREDICTED: 40S ribosomal protein S7 isoform 1 [Ciona intestinalis]	47.9915	95.983	0	0	-Inf	8.01815e-08	9.78482e-06
CAP3_round1_contig_3403	Hemicentin-2	PREDICTED: uncharacterized protein LOC100186095 [Ciona intestinalis]	303.279	538.464	68.094	0.12646	-2.98325	8.09615e-08	9.85461e-06
CAP3_round1_contig_2255	Unclassifiable EST	No hits found	51.4529	88.8159	14.0899	0.158641	-2.65616	8.20426e-08	9.96061e-06
454_debris_c181	Unclassifiable EST	No hits found	3.75069	7.50138	0	0	-Inf	8.41077e-08	1.0136e-05
Bot_c4562	Unclassifiable EST	PREDICTED: mannan endo-1 6-alpha-mannosidase DCW1-like [Ciona intestinalis]	29.2992	51.281	7.31733	0.142691	-2.80904	8.37263e-08	1.0136e-05
Bot_rep_c50116	Unclassifiable EST	No hits found	1857.36	647.188	3067.53	4.73978	2.24482	8.41295e-08	1.0136e-05
Bot_c17290	Dynein heavy chain 5, axonemal	PREDICTED: dynein heavy chain 5 axonemal-like [Ciona intestinalis]	28.4657	49.9837	6.9476	0.138997	-2.84687	8.65142e-08	1.03968e-05
Bot_rep_c58172	Latrophilin-2	PREDICTED: rhamnose-binding lectin-like [Ciona intestinalis]	1814.28	192.495	3436.07	17.8502	4.15787	8.84713e-08	1.06051e-05
Bot_c27759	Unclassifiable EST	PREDICTED: ectoine hydroxylase-like [Ciona intestinalis]	7.68204	14.6071	0.756993	0.0518237	-4.27024	8.88444e-08	1.0623e-05
Bot_rep_c39799	Unclassifiable EST	No hits found	18.1908	31.8763	4.50522	0.141335	-2.82281	8.95678e-08	1.06825e-05
Bot_c3502	Unclassifiable EST	No hits found	41.6314	81.8246	1.43814	0.0175759	-5.83026	9.15738e-08	1.08943e-05
Bot_c6605	OTU domain-containing protein 4	PREDICTED: OTU domain-containing protein 4-like [Ciona intestinalis]	85.9017	146.959	24.8446	0.169058	-2.56441	9.20502e-08	1.09122e-05
Bot_rep_c48453	Trypsin-2	PREDICTED: cationic trypsin-3-like [Ciona intestinalis]	4081.52	7884.98	278.064	0.035265	-4.82562	9.2416e-08	1.09122e-05
CAP3_round1_contig_8388	Chymotrypsinogen B2	PREDICTED: chymotrypsinogen A-like [Ciona intestinalis]	9306.9	16555.4	2058.39	0.124333	-3.00772	9.2215e-08	1.09122e-05
Bot_rep_c38079	Unclassifiable EST	No hits found	91.0386	22.604	159.473	7.05509	2.81866	9.52462e-08	1.12184e-05
Bot_c7810	Unclassifiable EST	No hits found	19.5959	37.642	1.54977	0.0411712	-4.60222	9.61346e-08	1.1267e-05
Bot_rep_c49526	Unclassifiable EST	No hits found	230.908	34.6525	427.164	12.327	3.62376	9.59877e-08	1.1267e-05
Bot_c10915	Unclassifiable EST	No hits found	90.8405	152.932	28.7489	0.187985	-2.41131	9.78015e-08	1.14341e-05
Bot_c12430	Methionine aminopeptidase 2	PREDICTED: methionine aminopeptidase 2-like [Ciona intestinalis]	24.0721	2.83984	45.3044	15.9532	3.99577	9.89807e-08	1.15434e-05
CCTT10720.g1	Serpin B10	PREDICTED: serpin B4-like [Ciona intestinalis]	19.6951	34.7645	4.62574	0.133059	-2.90986	1.01358e-07	1.17917e-05
CCTT33285.b1	Tryptophanyl-tRNA synthetase, cytoplasmic	PREDICTED: tryptophan--tRNA ligase cytoplasmic-like [Ciona intestinalis]	28.661	52.6176	4.70445	0.0894083	-3.48345	1.02013e-07	1.18388e-05
Bot_c8476	Neurogenic locus notch homolog protein 2	PREDICTED: protocadherin Fat 4-like partial [Ciona intestinalis]	77.1729	20.8427	133.503	6.40528	2.67926	1.0254e-07	1.18708e-05
Bot_c24130	Cholinesterase	acetylcholinesterase precursor [Ciona intestinalis]	488.705	860.499	116.912	0.135865	-2.87975	1.03117e-07	1.19085e-05
Bot_c29959	Unclassifiable EST	No hits found	12.8646	24.1371	1.59213	0.0659621	-3.92222	1.03637e-07	1.19394e-05
Bot_rep_c50553	Otoancorin	PREDICTED: otoancorin-like [Ciona intestinalis]	122.822	233.403	12.2412	0.0524468	-4.253	1.04954e-07	1.20326e-05
CCTT4513.b1	Unclassifiable EST	No hits found	94.2089	160.913	27.5049	0.170931	-2.54852	1.04881e-07	1.20326e-05
Bot_c25528	Unclassifiable EST	No hits found	135.277	230.197	40.3567	0.175314	-2.51199	1.06017e-07	1.21251e-05
Bot_rep_c49063	Inactive dipeptidyl peptidase 10	PREDICTED: dipeptidyl peptidase 4 [Ciona intestinalis]	207.116	346.043	68.1881	0.197051	-2.34336	1.06324e-07	1.21309e-05
Bot_rep_c41986	Unclassifiable EST	No hits found	3.76437	7.52874	0	0	-Inf	1.07167e-07	1.21978e-05
Bot_c3484	Unclassifiable EST	No hits found	29.8765	54.2633	5.48972	0.101168	-3.30517	1.10826e-07	1.25839e-05
Bot_rep_c39215	Unclassifiable EST	No hits found	42.8218	74.819	10.8245	0.144676	-2.7891	1.12057e-07	1.26932e-05
Bot_c2070	Cytochrome P450 4V2	PREDICTED: cytochrome P450 4V2 [Ciona intestinalis]	400.44	670.142	130.738	0.195089	-2.35779	1.15033e-07	1.29993e-05
Bot_rep_c37147	Unclassifiable EST	No hits found	173.135	334.358	11.9121	0.0356268	-4.81089	1.15749e-07	1.3049e-05
Bot_rep_c53341	ADP-ribosylation factor 1	PREDICTED: ADP-ribosylation factor 1 isoform 1 [Ciona intestinalis]	193.813	339.856	47.7703	0.140561	-2.83074	1.17892e-07	1.3259e-05
CAP3_round1_contig_2593	Solute carrier organic anion transporter family member 3A1	PREDICTED: solute carrier organic anion transporter family member 1C1-like [Ciona intestinalis]	61.2773	104.52	18.0345	0.172545	-2.53495	1.19191e-07	1.33734e-05
Bot_c5321	Neuroligin-4, Y-linked	PREDICTED: acetylcholinesterase-like [Ciona intestinalis]	143.674	268.539	18.8097	0.0700447	-3.83558	1.19925e-07	1.3424e-05
Bot_c7506	HERV-K_19p13.11 provirus ancestral Pol protein	PREDICTED: uncharacterized protein LOC100170060 [Ciona intestinalis]	41.411	71.5659	11.2562	0.157284	-2.66856	1.20842e-07	1.34947e-05
Bot_c7610	CUB and sushi domain-containing protein 2	PREDICTED: sushi von Willebrand factor type A EGF and pentraxin domain-containing protein 1-like [Ciona intestinalis]	211.314	401.83	20.798	0.0517581	-4.27207	1.21356e-07	1.35202e-05
Bot_rep_c48685	Unclassifiable EST	No hits found	229.859	382.462	77.2557	0.201996	-2.3076	1.21938e-07	1.35532e-05
CAP3_round1_contig_6776	Unclassifiable EST	No hits found	747.104	1459.31	34.8984	0.0239143	-5.38598	1.2329e-07	1.36713e-05
Bot_c5030	Dynein heavy chain 17, axonemal	PREDICTED: dynein beta chain ciliary-like partial [Ciona intestinalis]	39.8776	76.4627	3.29247	0.0430599	-4.53751	1.25148e-07	1.3845e-05
CAP3_round1_contig_4833	Tissue factor pathway inhibitor	PREDICTED: uncharacterized protein LOC100178206 [Ciona intestinalis]	54.2606	101.147	7.37422	0.0729059	-3.77782	1.27397e-07	1.40609e-05
Bot_c11426	Unclassifiable EST	No hits found	35.3854	67.9554	2.81537	0.0414296	-4.59319	1.32601e-07	1.46012e-05
Bot_rep_c40069	Unclassifiable EST	No hits found	14.6865	26.2293	3.14376	0.119857	-3.06062	1.38058e-07	1.5062e-05
Bot_rep_c56108	Unclassifiable EST	No hits found	1673.26	510.825	2835.7	5.55121	2.4728	1.37865e-07	1.5062e-05
CAP3_round1_contig_6673	Unclassifiable EST	No hits found	65.0146	109.806	20.2233	0.184174	-2.44086	1.37256e-07	1.5062e-05
CAP3_round1_contig_9507	Unclassifiable EST	No hits found	603.002	204.2	1001.8	4.90599	2.29454	1.37523e-07	1.5062e-05
Bot_c28632	Unclassifiable EST	No hits found	75.4649	127.682	23.2481	0.182078	-2.45737	1.39598e-07	1.5195e-05
Bot_c25692	Polypeptide N-acetylgalactosaminyltransferase 13	PREDICTED: polypeptide N-acetylgalactosaminyltransferase 6 [Ciona intestinalis]	54.086	107.874	0.298392	0.00276612	-8.49792	1.40222e-07	1.52279e-05
CCAO8223.g1	Unclassifiable EST	PREDICTED: uncharacterized protein YjcS-like [Ciona intestinalis]	196.773	68.1122	325.433	4.7779	2.25638	1.40838e-07	1.52598e-05
Bot_c7340	Relaxin receptor 1	PREDICTED: uncharacterized protein LOC100182547 [Ciona intestinalis]	54.2599	14.6752	93.8445	6.39475	2.67689	1.43504e-07	1.55132e-05
Bot_c13940	Unclassifiable EST	No hits found	7.22379	14.2725	0.175086	0.0122673	-6.34903	1.44471e-07	1.55822e-05
Bot_rep_c42542	Unclassifiable EST	No hits found	54.606	108.914	0.298392	0.00273971	-8.51176	1.45652e-07	1.56738e-05
Bot_rep_c42974	Unclassifiable EST	No hits found	41.7523	71.5743	11.9303	0.166684	-2.58481	1.47203e-07	1.58047e-05
Bot_c30450	Lymphocyte antigen 75	PREDICTED: C-type mannose receptor 2-like partial [Ciona intestinalis]	26.3928	46.2017	6.58386	0.142502	-2.81094	1.48889e-07	1.59137e-05
Bot_c9185	Unclassifiable EST	No hits found	23.8863	47.7725	0	0	-Inf	1.48853e-07	1.59137e-05
Bot_rep_c45034	Neurogenic locus notch homolog protein 2	PREDICTED: tenascin-like [Ciona intestinalis]	1811.13	312.172	3310.1	10.6034	3.40646	1.49855e-07	1.59808e-05
Bot_c1729	Unclassifiable EST	No hits found	257.745	426.917	88.5736	0.207473	-2.26901	1.59126e-07	1.68934e-05
Bot_c29659	Unclassifiable EST	PREDICTED: uncharacterized protein LOC100179587 partial [Ciona intestinalis]	5.77041	11.0337	0.50707	0.0459563	-4.44359	1.58875e-07	1.68934e-05
Bot_c24594	MAM and LDL-receptor class A domain-containing protein C10orf112	PREDICTED: MAM and LDL-receptor class A domain-containing protein C10orf112-like [Ciona intestinalis]	242.729	405.002	80.456	0.198656	-2.33166	1.60071e-07	1.69557e-05
Bot_c3490	Solute carrier family 22 member 15	PREDICTED: solute carrier family 22 member 16-like [Ciona intestinalis]	114.268	194.112	34.4233	0.177337	-2.49543	1.62914e-07	1.72183e-05
CAP3_round1_contig_9503	Macrophage mannose receptor 1	PREDICTED: uncharacterized protein LOC100175664 [Ciona intestinalis]	243.459	415.232	71.687	0.172643	-2.53413	1.66266e-07	1.75335e-05
CAP3_round1_contig_5714	Unclassifiable EST	No hits found	141.216	236.345	46.0873	0.195	-2.35846	1.67305e-07	1.76039e-05
Bot_c11941	Unclassifiable EST	No hits found	6.4122	12.1866	0.637762	0.0523328	-4.25614	1.68491e-07	1.76893e-05
CAP3_round1_contig_6555	Unclassifiable EST	No hits found	52.0552	95.437	8.67338	0.0908807	-3.45988	1.70824e-07	1.78946e-05
CAP3_round1_contig_8807	Trafficking protein particle complex subunit 9	PREDICTED: uncharacterized protein LOC100179854 [Ciona intestinalis]	973.083	1628.44	317.729	0.195113	-2.35762	1.86574e-07	1.95013e-05
Bot_c6860	Unclassifiable EST	No hits found	11.252	20.5701	1.93388	0.0940141	-3.41098	1.91583e-07	1.99807e-05
CAP3_round1_contig_5256	Unclassifiable EST	No hits found	175.597	295.321	55.8738	0.189197	-2.40204	1.92367e-07	2.00184e-05
Bot_rep_c35099	Epididymal secretory glutathione peroxidase	glutathione peroxidase_like protein c precursor [Ciona intestinalis]	340.484	633.262	47.7064	0.0753343	-3.73055	1.96196e-07	2.03551e-05
CAP3_round1_contig_2658	Unclassifiable EST	No hits found	84.9076	166.346	3.46909	0.0208547	-5.58348	1.96462e-07	2.03551e-05
Bot_c7662	Unclassifiable EST	No hits found	23.0297	41.056	5.00337	0.121867	-3.03662	1.99718e-07	2.06473e-05
Bot_rep_c44612	Unclassifiable EST	No hits found	20.4389	40.7028	0.175086	0.00430157	-7.86092	2.00337e-07	2.06661e-05
Bot_c20842	Unclassifiable EST	No hits found	69.8663	119.29	20.443	0.171373	-2.54479	2.04427e-07	2.10422e-05
CAP3_round1_contig_3547	Relaxin receptor 1	PREDICTED: uncharacterized protein LOC100170023 [Ciona intestinalis]	68.753	124.186	13.3201	0.107259	-3.22083	2.05788e-07	2.11364e-05
454_debris_c397	Unclassifiable EST	No hits found	5.66702	10.9866	0.347452	0.0316252	-4.98278	2.13274e-07	2.17454e-05
Bot_c11304	ATP-binding cassette sub-family A member 1	PREDICTED: ATP-binding cassette sub-family A member 1-like [Ciona intestinalis]	43.1177	74.2181	12.0173	0.161919	-2.62666	2.14015e-07	2.17454e-05
Bot_c19136	Mannan-binding lectin serine protease 1	PREDICTED: mannan-binding lectin serine protease 1-like [Ciona intestinalis]	48.8751	86.7445	11.0058	0.126876	-2.97851	2.13422e-07	2.17454e-05
CAP3_round1_contig_5987	Acid sphingomyelinase-like phosphodiesterase 3b	PREDICTED: acid sphingomyelinase-like phosphodiesterase 3b-like [Ciona intestinalis]	546.242	919.894	172.591	0.18762	-2.41411	2.12852e-07	2.17454e-05
CAP3_round1_contig_7165	Unclassifiable EST	PREDICTED: uncharacterized protein LOC101242576 [Ciona intestinalis]	906.254	1504.22	308.292	0.204951	-2.28665	2.13747e-07	2.17454e-05
Bot_c14688	Unclassifiable EST	No hits found	20.5897	35.9366	5.24279	0.14589	-2.77705	2.19076e-07	2.2212e-05
Bot_rep_c43990	Unclassifiable EST	No hits found	85.7923	150.855	20.7294	0.137413	-2.86341	2.22393e-07	2.25002e-05
CAP3_round1_contig_9029	Neurogenic locus notch homolog protein 3	PREDICTED: uncharacterized protein LOC100179587 partial [Ciona intestinalis]	1736.58	208.636	3264.52	15.647	3.96781	2.29095e-07	2.31288e-05
CAP3_round1_contig_2272	Dystonin	PREDICTED: microtubule-actin cross-linking factor 1 isoforms 1/2/3/5-like [Ciona intestinalis]	86.5454	146.816	26.2744	0.178961	-2.48228	2.30701e-07	2.32414e-05
Bot_rep_c59099	Unclassifiable EST	No hits found	21.8882	38.4356	5.34072	0.138953	-2.84734	2.37519e-07	2.38775e-05
Bot_c8316	Unclassifiable EST	No hits found	19.5396	37.8888	1.19036	0.0314172	-4.9923	2.40042e-07	2.408e-05
Bot_c27199	Chymotrypsin-like elastase family member 2A	sp2 protein precursor [Ciona intestinalis]	29.4032	51.3267	7.47956	0.145724	-2.77869	2.43213e-07	2.43465e-05
Bot_c12350	Unclassifiable EST	No hits found	9.4575	17.3378	1.57715	0.0909655	-3.45854	2.46085e-07	2.4582e-05
Bot_rep_c49931	Unclassifiable EST	No hits found	226.467	378.442	74.4929	0.196841	-2.3449	2.52067e-07	2.51266e-05
Bot_c26177	Unclassifiable EST	No hits found	37.1971	63.5109	10.8834	0.171362	-2.54488	2.56061e-07	2.54711e-05
Bot_c1751	Cocaine esterase	PREDICTED: acetylcholinesterase [Ciona intestinalis]	1902.43	3115.52	689.333	0.221258	-2.1762	2.60311e-07	2.58395e-05
Bot_rep_c49625	Unclassifiable EST	No hits found	67.5734	114.734	20.4126	0.177912	-2.49076	2.64963e-07	2.62463e-05
Bot_rep_c36310	C-type lectin domain family 4 member C	PREDICTED: CD209 antigen-like [Ciona intestinalis]	1595.85	147.068	3044.64	20.7023	4.37172	2.69582e-07	2.66481e-05
Bot_rep_c51108	Unclassifiable EST	No hits found	109.336	183.911	34.7618	0.189014	-2.40343	2.7447e-07	2.70748e-05
Bot_rep_c59128	Unclassifiable EST	No hits found	23.2415	46.4831	0	0	-Inf	2.7658e-07	2.72261e-05
CAP3_round1_contig_9642	Unclassifiable EST	No hits found	4740.9	1060.55	8421.25	7.94043	2.98922	2.84116e-07	2.79099e-05
Bot_rep_c37917	Fibrinogen C domain-containing protein 1	PREDICTED: ficolin-1-like isoform 1 [Ciona intestinalis]	18.783	36.9735	0.592442	0.0160234	-5.96367	2.85155e-07	2.7954e-05
Bot_c14106	Unclassifiable EST	No hits found	29.615	55.9974	3.23259	0.0577276	-4.1146	3.07009e-07	3.00342e-05
CAP3_round1_contig_6769	Dynein heavy chain 8, axonemal	PREDICTED: dynein heavy chain 8 axonemal [Ciona intestinalis]	32.4394	56.8362	8.04249	0.141503	-2.8211	3.11664e-07	3.04268e-05
Bot_rep_c50018	Alpha-tocopherol transfer protein-like	PREDICTED: alpha-tocopherol transfer protein-like [Ciona intestinalis]	56.6809	96.1285	17.2334	0.179275	-2.47975	3.12557e-07	3.04511e-05
Bot_rep_c54622	Unclassifiable EST	PREDICTED: uncharacterized protein LOC100181946 isoform 1 [Ciona intestinalis]	191.028	317.939	64.1181	0.201668	-2.30994	3.17939e-07	3.09119e-05
Bot_rep_c52531	Neutral and basic amino acid transport protein rBAT	PREDICTED: neutral and basic amino acid transport protein rBAT-like [Ciona intestinalis]	298.28	485.35	111.21	0.229133	-2.12574	3.19219e-07	3.09728e-05
Bot_c29973	ATP-binding cassette sub-family A member 2	PREDICTED: ATP-binding cassette sub-family A member 1-like [Ciona intestinalis]	94.3369	158.054	30.6197	0.193729	-2.36789	3.23693e-07	3.13426e-05
Bot_c28131	Unclassifiable EST	PREDICTED: collectin-10-like [Ciona intestinalis]	4.66543	9.15577	0.175086	0.019123	-5.70855	3.28255e-07	3.16823e-05
Bot_rep_c38747	Angiopoietin-related protein 2	PREDICTED: fibrinogen-like protein A-like [Ciona intestinalis]	23.8054	40.7577	6.85302	0.168141	-2.57226	3.28539e-07	3.16823e-05
Bot_c34559	Unclassifiable EST	PREDICTED: cubilin partial [Ciona intestinalis]	11.5177	21.9465	1.08898	0.0496197	-4.33294	3.33567e-07	3.19718e-05
CAP3_round1_contig_1092	Cholinesterase	PREDICTED: acetylcholinesterase-like [Ciona intestinalis]	229.329	388.815	69.8428	0.17963	-2.4769	3.32515e-07	3.19718e-05
CAP3_round1_contig_9083	Unclassifiable EST	No hits found	4907	851.505	8962.5	10.5255	3.39581	3.33187e-07	3.19718e-05
Bot_rep_c43415	Ficolin-2	PREDICTED: tenascin-R [Ciona intestinalis]	19.0725	37.4413	0.703601	0.0187921	-5.73373	3.37271e-07	3.22615e-05
Bot_rep_c45796	Unclassifiable EST	No hits found	65.1639	119.964	10.364	0.0863928	-3.53294	3.398e-07	3.24379e-05
Bot_c9684	Atlastin-2	PREDICTED: atlastin-2 [Ciona intestinalis]	13.5832	26.749	0.417356	0.0156027	-6.00206	3.41261e-07	3.25118e-05
Bot_rep_c53189	Seprase	PREDICTED: seprase-like [Ciona intestinalis]	154.578	293.717	15.4399	0.0525674	-4.24969	3.41956e-07	3.25126e-05
CAP3_round1_contig_380	Unclassifiable EST	No hits found	10.2872	19.004	1.5704	0.0826352	-3.5971	3.43062e-07	3.25524e-05
Bot_rep_c38841	Unclassifiable EST	PREDICTED: epithelial membrane protein 2-like [Ciona intestinalis]	58.9135	99.5156	18.3114	0.184005	-2.44218	3.48956e-07	3.30225e-05
CAP3_round1_contig_5031	Fibrocystin-L	PREDICTED: fibrocystin-L-like [Ciona intestinalis]	231.802	390.154	73.4486	0.188255	-2.40924	3.49412e-07	3.30225e-05
Bot_c15792	Neuronal pentraxin-2	PREDICTED: neuronal pentraxin-2 [Ciona intestinalis]	132.006	261.447	2.56461	0.00980928	-6.67164	3.52453e-07	3.32437e-05
Bot_c30782	Unclassifiable EST	No hits found	4.08425	8.1685	0	0	-Inf	3.55753e-07	3.34881e-05
Bot_rep_c47129	Unclassifiable EST	No hits found	102.92	176.967	28.8731	0.163155	-2.61568	3.57463e-07	3.35265e-05
Bot_rep_c57861	Alpha-amylase 2B	PREDICTED: alpha-amylase 1-like [Ciona intestinalis]	716.399	1242.98	189.818	0.152712	-2.71111	3.57576e-07	3.35265e-05
Bot_c23392	Proton-coupled folate transporter	PREDICTED: proton-coupled folate transporter-like [Ciona intestinalis]	125.112	207.045	43.1791	0.20855	-2.26154	3.72524e-07	3.48589e-05
Bot_c11036	Sodium-dependent glucose transporter 1	PREDICTED: sodium-dependent glucose transporter 1 [Ciona intestinalis]	31.5026	55.5096	7.49551	0.135031	-2.88864	3.78435e-07	3.52726e-05
Bot_rep_c40463	Unclassifiable EST	No hits found	14.9054	28.5752	1.23557	0.0432391	-4.53152	3.78231e-07	3.52726e-05
Bot_c13530	Macrophage mannose receptor 1	PREDICTED: uncharacterized protein LOC100175664 [Ciona intestinalis]	28.7775	50.864	6.69107	0.131548	-2.92634	3.81358e-07	3.54753e-05
Bot_rep_c53587	Proactivator polypeptide	PREDICTED: uncharacterized protein LOC100176110 [Ciona intestinalis]	292.872	485.246	100.499	0.207109	-2.27154	3.8271e-07	3.55312e-05
CCAO12320.g1	Unclassifiable EST	No hits found	42.4457	70.3827	14.5087	0.20614	-2.2783	3.87603e-07	3.59151e-05
Bot_c16519	Unclassifiable EST	No hits found	206.023	22.5205	389.525	17.2964	4.1124	3.90605e-07	3.61226e-05
Bot_c26053	Unclassifiable EST	No hits found	19.2964	33.4937	5.09909	0.15224	-2.71558	3.93018e-07	3.62748e-05
Bot_rep_c45501	Tryptophan 5-hydroxylase 1	tryptophan hydroxylase [Ciona intestinalis]	451.721	742.561	160.88	0.216656	-2.20652	4.03462e-07	3.71664e-05
Bot_c20830	Acetylcholinesterase	PREDICTED: acetylcholinesterase [Ciona intestinalis]	90.2538	167.414	13.0935	0.0782102	-3.6765	4.06611e-07	3.73837e-05
Bot_rep_c36820	Angiopoietin-related protein 2	PREDICTED: tenascin-like [Ciona intestinalis]	9.21674	16.9734	1.46005	0.0860198	-3.53919	4.09494e-07	3.75759e-05
Bot_c3690	Unclassifiable EST	PREDICTED: proton-coupled folate transporter-like [Ciona intestinalis]	57.0136	96.1277	17.8995	0.186206	-2.42503	4.10494e-07	3.75947e-05
Bot_rep_c58697	Unclassifiable EST	No hits found	63.036	112.225	13.8466	0.123382	-3.0188	4.11774e-07	3.76392e-05
Bot_c26763	Collectin-12	PREDICTED: C-type mannose receptor 2-like partial [Ciona intestinalis]	29.0966	50.3822	7.81111	0.155037	-2.68931	4.20825e-07	3.83924e-05
CAP3_round1_contig_7493	Unclassifiable EST	PREDICTED: calcium-activated chloride channel regulator 4-like [Ciona intestinalis]	1065.25	1788.03	342.466	0.191533	-2.38434	4.2204e-07	3.84291e-05
Bot_rep_c36547	Trypsin-2	PREDICTED: cationic trypsin-3-like [Ciona intestinalis]	373.724	726.061	21.387	0.0294562	-5.08528	4.22967e-07	3.84396e-05
Bot_c16357	Proactivator polypeptide	PREDICTED: uncharacterized protein LOC100176110 [Ciona intestinalis]	993.529	1631.35	355.703	0.218042	-2.19732	4.24261e-07	3.84834e-05
Bot_c4815	Cytochrome P450 4F12	PREDICTED: cytochrome P450 4B1-like [Ciona intestinalis]	441.181	724.037	158.324	0.218669	-2.19318	4.31828e-07	3.90949e-05
Bot_rep_c47023	Angiopoietin-related protein 2	PREDICTED: ficolin-1-like [Ciona intestinalis]	22.3068	42.6278	1.98585	0.0465857	-4.42397	4.33981e-07	3.92148e-05
Bot_rep_c58367	Macrophage mannose receptor 1	PREDICTED: uncharacterized protein LOC100175664 [Ciona intestinalis]	164.491	274.803	54.1794	0.197157	-2.34258	4.36678e-07	3.93833e-05
Bot_rep_c45847	Stearoyl-CoA desaturase 5	PREDICTED: acyl-CoA desaturase-like [Ciona intestinalis]	3010.46	5879.99	140.94	0.0239694	-5.38266	4.39776e-07	3.95873e-05
Bot_c26222	Nesprin-1	PREDICTED: nesprin-1-like [Ciona intestinalis]	25.7943	44.599	6.98971	0.156724	-2.67371	4.43156e-07	3.9816e-05
CAP3_round1_contig_7782	Unclassifiable EST	No hits found	206.917	399.914	13.9199	0.0348071	-4.84448	4.47211e-07	4.01041e-05
CAP3_round1_contig_6297	Unclassifiable EST	No hits found	22.6426	42.0573	3.22794	0.0767509	-3.70367	4.52049e-07	4.04614e-05
Bot_c12652	Acetylcholinesterase	PREDICTED: acetylcholinesterase-like [Ciona intestinalis]	12.7224	25.0611	0.383764	0.0153131	-6.02909	4.65881e-07	4.15424e-05
Bot_rep_c50865	Actin, cytoplasmic 1	actin [Ciona intestinalis]	25.0768	49.8299	0.323626	0.00649462	-7.26654	4.65318e-07	4.15424e-05
CAP3_round1_contig_4757	Poly [ADP-ribose] polymerase 4	PREDICTED: poly [ADP-ribose] polymerase 4-like [Ciona intestinalis]	88.7105	148.471	28.9503	0.19499	-2.35853	4.71648e-07	4.19775e-05
CAP3_round1_contig_6956	Tryptophanyl-tRNA synthetase, cytoplasmic	PREDICTED: tryptophan--tRNA ligase cytoplasmic-like [Ciona intestinalis]	858.591	1411.58	305.601	0.216496	-2.20759	4.72719e-07	4.1994e-05
Bot_c18200	CD97 antigen	PREDICTED: uncharacterized protein LOC100181440 [Ciona intestinalis]	98.8972	175.511	22.2833	0.126963	-2.97753	4.80196e-07	4.25782e-05
Bot_rep_c35230	Retinoschisin	PREDICTED: coagulation factor V [Ciona intestinalis]	1008.38	1688.75	328.014	0.194235	-2.36413	4.86958e-07	4.30971e-05
Bot_c16942	C-type lectin domain family 4 member E	PREDICTED: CD209 antigen-like [Ciona intestinalis]	162.798	54.7351	270.861	4.94858	2.30702	4.95133e-07	4.37389e-05
Bot_c28629	Elongation factor 1-gamma	PREDICTED: elongation factor 1-gamma-like [Ciona intestinalis]	3.23007	6.46015	0	0	-Inf	4.96612e-07	4.37879e-05
Bot_rep_c36556	Ectonucleotide pyrophosphatase/phosphodiesterase family member 1	PREDICTED: ectonucleotide pyrophosphatase/phosphodiesterase family member 3-like [Ciona intestinalis]	676.988	1180.02	173.953	0.147415	-2.76204	4.97552e-07	4.37892e-05
Bot_rep_c37980	Protein FAM151B	PREDICTED: protein FAM151A-like [Ciona intestinalis]	34.5188	58.9034	10.1343	0.17205	-2.5391	5.02919e-07	4.41794e-05
Bot_c25965	Fibrocystin-L	PREDICTED: fibrocystin-L-like [Ciona intestinalis]	30.545	53.5424	7.54752	0.140963	-2.82661	5.03931e-07	4.41863e-05
Bot_c24573	Unclassifiable EST	No hits found	431.788	163.593	699.982	4.27879	2.0972	5.09175e-07	4.44814e-05
CAP3_round1_contig_6684	Unclassifiable EST	No hits found	16.8643	1.44993	32.2786	22.2622	4.47652	5.09004e-07	4.44814e-05
Bot_c32729	Bile salt-activated lipase	PREDICTED: cholinesterase-like [Ciona intestinalis]	18.2777	34.4115	2.14384	0.0623002	-4.00462	5.12293e-07	4.46297e-05
Bot_c9545	Dynein heavy chain 8, axonemal	PREDICTED: dynein heavy chain 8 axonemal [Ciona intestinalis]	18.7736	34.0151	3.53206	0.103838	-3.26759	5.12758e-07	4.46297e-05
Bot_rep_c47079	Unclassifiable EST	No hits found	79.1763	10.661	147.692	13.8535	3.79218	5.14631e-07	4.47106e-05
Bot_c28086	Unclassifiable EST	No hits found	8.07592	14.997	1.15484	0.0770049	-3.69891	5.28139e-07	4.58001e-05
Bot_c8174	Maltase-glucoamylase, intestinal	PREDICTED: maltase-glucoamylase intestinal [Ciona intestinalis]	64.6439	109.244	20.0437	0.183476	-2.44634	5.31897e-07	4.6007e-05
CAP3_round1_contig_9509	Unclassifiable EST	No hits found	171.105	287.215	54.9943	0.191474	-2.38478	5.32468e-07	4.6007e-05
CAP3_round1_contig_7653	Cyclin-dependent kinase 2	PREDICTED: serine/threonine-protein kinase STK11 [Ciona intestinalis]	395.608	721.463	69.7534	0.0966833	-3.37059	5.44039e-07	4.69211e-05
CCTT19680.b1	Arginine-glutamic acid dipeptide repeats protein	No hits found	160.079	267.002	53.1548	0.19908	-2.32858	5.50835e-07	4.74209e-05
Bot_rep_c54853	Chymotrypsinogen B2	PREDICTED: chymotrypsinogen A-like [Ciona intestinalis]	233.035	408.921	57.1499	0.139758	-2.839	5.79963e-07	4.98379e-05
Bot_c14580	Unclassifiable EST	No hits found	14.6287	28.2987	0.958621	0.0338751	-4.88363	5.82278e-07	4.99462e-05
Bot_c2443	Unclassifiable EST	No hits found	86.2373	169.041	3.43347	0.0203114	-5.62156	5.94419e-07	5.08953e-05
Bot_c27562	Calcium/calmodulin-dependent protein kinase kinase 2	PREDICTED: serine/threonine-protein kinase Chk2 [Ciona intestinalis]	6.01216	12.0243	0	0	-Inf	6.12365e-07	5.23144e-05
CAP3_round1_contig_2453	Retinol dehydrogenase 10	PREDICTED: retinol dehydrogenase 10-B isoform 2 [Ciona intestinalis]	149.793	246.938	52.6484	0.213205	-2.22969	6.13202e-07	5.23144e-05
Bot_rep_c55566	Dipeptidyl peptidase 4	PREDICTED: seprase-like [Ciona intestinalis]	15.2263	27.2298	3.22281	0.118356	-3.07879	6.27232e-07	5.34151e-05
Bot_c10084	Dynein heavy chain 8, axonemal	PREDICTED: dynein heavy chain 8 axonemal [Ciona intestinalis]	31.5475	60.4535	2.64154	0.0436954	-4.51638	6.3031e-07	5.35809e-05
Bot_c13706	Unclassifiable EST	No hits found	5.42977	10.6977	0.161813	0.0151259	-6.04683	6.46638e-07	5.47882e-05
Bot_c5243	Sodium-dependent glucose transporter 1	PREDICTED: sodium-dependent glucose transporter 1C-like [Ciona intestinalis]	25.67	44.1507	7.18927	0.162835	-2.61852	6.46827e-07	5.47882e-05
CAP3_round1_contig_8283	Unclassifiable EST	PREDICTED: uncharacterized protein LOC100177486 [Ciona intestinalis]	386.249	678.524	93.9738	0.138497	-2.85207	6.50705e-07	5.50182e-05
Bot_c26719	Unclassifiable EST	No hits found	5.36729	10.7346	0	0	-Inf	6.54384e-07	5.51324e-05
Bot_rep_c51303	Unclassifiable EST	PREDICTED: gamma-butyrobetaine dioxygenase-like [Ciona intestinalis]	67.6917	119.92	15.4635	0.128949	-2.95513	6.53794e-07	5.51324e-05
Bot_c11	Unclassifiable EST	No hits found	1506.77	2452.31	561.236	0.22886	-2.12746	6.61407e-07	5.56251e-05
Bot_rep_c46385	Unclassifiable EST	No hits found	6.59496	13.1899	0	0	-Inf	6.82736e-07	5.73171e-05
Bot_c29837	Unclassifiable EST	No hits found	8.57825	16.8329	0.323626	0.0192259	-5.70081	6.94751e-07	5.82226e-05
Bot_c29199	ATP-dependent DNA helicase Q5	PREDICTED: ATP-dependent DNA helicase Q5-like [Ciona intestinalis]	19.4657	36.9782	1.9532	0.0528202	-4.24277	7.06458e-07	5.90991e-05
Bot_c16564	Unclassifiable EST	PREDICTED: uncharacterized protein F54H12.2-like [Ciona intestinalis]	240.223	397.072	83.3748	0.209974	-2.25171	7.08847e-07	5.91943e-05
Bot_c7256	Lysosomal protective protein	PREDICTED: lysosomal protective protein-like [Ciona intestinalis]	438.911	175.085	702.736	4.01369	2.00493	7.16847e-07	5.96424e-05
CAP3_round1_contig_3261	Unclassifiable EST	PREDICTED: uncharacterized protein LOC100177400 [Ciona intestinalis]	49465.1	98594	336.089	0.00340882	-8.19651	7.17992e-07	5.96424e-05
CAP3_round1_contig_9441	Neurogenic locus notch homolog protein 1	No hits found	2153.02	297.8	4008.24	13.4595	3.75055	7.17288e-07	5.96424e-05
Bot_rep_c58472	Unclassifiable EST	No hits found	171.029	281.519	60.5389	0.215044	-2.2173	7.27176e-07	6.02996e-05
Bot_rep_c37963	Unclassifiable EST	No hits found	45.9075	76.8233	14.9917	0.195145	-2.35738	7.38422e-07	6.11251e-05
Bot_c14089	Unclassifiable EST	No hits found	612.353	232.509	992.197	4.26734	2.09334	7.41411e-07	6.11868e-05
Bot_rep_c53413	Unclassifiable EST	No hits found	98.5383	161.706	35.3709	0.218736	-2.19274	7.41752e-07	6.11868e-05
Bot_rep_c49519	Unclassifiable EST	No hits found	13.0304	23.455	2.60578	0.111097	-3.17011	7.47083e-07	6.15194e-05
Bot_rep_c42617	Unclassifiable EST	PREDICTED: sodium/hydrogen exchanger 10-like [Ciona intestinalis]	7.02587	13.5557	0.495993	0.0365892	-4.77244	7.48709e-07	6.15462e-05
Bot_c30115	Unclassifiable EST	No hits found	5.6783	10.8005	0.556131	0.0514913	-4.27953	7.6273e-07	6.25902e-05
Bot_rep_c41026	Microfibril-associated glycoprotein 4	PREDICTED: fibrinogen C domain-containing protein 1-like [Ciona intestinalis]	5.67377	10.7133	0.63425	0.0592021	-4.07821	7.65392e-07	6.26999e-05
Bot_rep_c42098	Unclassifiable EST	No hits found	3.11016	6.22032	0	0	-Inf	7.71072e-07	6.30561e-05
CAP3_round1_contig_232	Glyceraldehyde-3-phosphate dehydrogenase	PREDICTED: glyceraldehyde-3-phosphate dehydrogenase-like [Ciona intestinalis]	33.3904	66.7809	0	0	-Inf	7.8366e-07	6.39751e-05
Bot_c32998	Unclassifiable EST	No hits found	3.08738	6.17475	0	0	-Inf	7.98947e-07	6.51108e-05
Bot_c19382	Unclassifiable EST	PREDICTED: uncharacterized protein LOC100176456 [Ciona intestinalis]	161.446	267.86	55.0334	0.205456	-2.2831	8.00465e-07	6.51224e-05
Bot_c28419	Dynein heavy chain 7, axonemal	PREDICTED: dynein heavy chain 3 axonemal-like [Ciona intestinalis]	49.6218	83.0269	16.2166	0.195317	-2.35611	8.03127e-07	6.52269e-05
CAP3_round1_contig_7497	Tetraspanin-8	PREDICTED: CD9 antigen-like [Ciona intestinalis]	72.6697	120.287	25.0523	0.208271	-2.26347	8.13689e-07	6.59715e-05
Bot_rep_c45268	Neuronal pentraxin-2	PREDICTED: neuronal pentraxin-2 [Ciona intestinalis]	4742.17	7854.49	1629.85	0.207506	-2.26877	8.15882e-07	6.60362e-05
Bot_c26160	Phosphatidylinositol 3-kinase catalytic subunit type 3	PREDICTED: phosphatidylinositol 3-kinase catalytic subunit type 3-like [Ciona intestinalis]	55.8046	93.1543	18.455	0.198112	-2.33561	8.19438e-07	6.62109e-05
Bot_rep_c35598	Carboxypeptidase A2	PREDICTED: carboxypeptidase A2-like [Ciona intestinalis]	332.276	598.103	66.4479	0.111098	-3.1701	8.23063e-07	6.63905e-05
Bot_c9999	Unclassifiable EST	No hits found	74.196	12.4469	135.945	10.922	3.44916	8.30308e-07	6.67979e-05
Bot_rep_c48891	Lysozyme g-like protein 2	PREDICTED: lysozyme g-like [Ciona intestinalis]	113.522	199.71	27.3331	0.136864	-2.86919	8.30935e-07	6.67979e-05
Bot_c24468	Attractin-like protein 1	PREDICTED: attractin-like [Ciona intestinalis]	29.2251	50.4737	7.97643	0.158031	-2.66172	8.34764e-07	6.69057e-05
Bot_c3394	Unclassifiable EST	uncharacterized protein LOC494370 [Ciona intestinalis]	25.1115	44.5371	5.68585	0.127665	-2.96956	8.35102e-07	6.69057e-05
Bot_rep_c53457	Otoancorin	PREDICTED: otoancorin-like [Ciona intestinalis]	162.459	312.184	12.735	0.0407934	-4.61552	8.45506e-07	6.76248e-05
Bot_c9102	Unclassifiable EST	No hits found	27.0613	46.3737	7.74897	0.167098	-2.58123	8.49169e-07	6.78032e-05
Bot_c14203	Unclassifiable EST	No hits found	15.4609	27.4956	3.42607	0.124604	-3.00458	8.54767e-07	6.80709e-05
Bot_c24986	Williams-Beuren syndrome chromosomal region 27 protein	PREDICTED: Williams-Beuren syndrome chromosomal region 27 protein-like [Ciona intestinalis]	87.2807	156.167	18.3946	0.117788	-3.08573	8.55397e-07	6.80709e-05
Bot_rep_c46208	Histone-lysine N-methyltransferase MLL2	No hits found	57.8325	107.876	7.78857	0.0721991	-3.79188	8.63406e-07	6.8593e-05
Bot_c3393	Unclassifiable EST	No hits found	10.7581	20.8343	0.68197	0.032733	-4.93311	8.75064e-07	6.94027e-05
Bot_c32201	Unclassifiable EST	PREDICTED: neuropilin-1a [Ciona intestinalis]	4.21837	8.26165	0.175086	0.0211926	-5.5603	8.79214e-07	6.9499e-05
CAP3_round1_contig_3334	Solute carrier organic anion transporter family member 4A1	PREDICTED: solute carrier organic anion transporter family member 4C1 [Ciona intestinalis]	268.744	438.91	98.578	0.224597	-2.15459	8.78825e-07	6.9499e-05
Bot_c9161	Unclassifiable EST	No hits found	29.9691	7.23393	52.7042	7.28569	2.86506	9.02671e-07	7.12343e-05
Bot_c13895	Angiopoietin-related protein 2	PREDICTED: tenascin-R [Ciona intestinalis]	161.551	288.765	34.3368	0.118909	-3.07207	9.10315e-07	7.1718e-05
CAP3_round1_contig_5578	Unclassifiable EST	No hits found	2513.65	4132.37	894.926	0.216565	-2.20713	9.22119e-07	7.25273e-05
Bot_rep_c49193	Unclassifiable EST	No hits found	1542.1	3066.09	18.1091	0.00590626	-7.40354	9.33842e-07	7.33275e-05
Bot_c28576	Eukaryotic initiation factor 4A-II	PREDICTED: eukaryotic initiation factor 4A-III [Ciona intestinalis]	2.98397	5.96795	0	0	-Inf	9.42292e-07	7.38685e-05
Bot_c17446	Unclassifiable EST	No hits found	327.815	122.724	532.906	4.34231	2.11846	9.48328e-07	7.42188e-05
Bot_rep_c47815	Stearoyl-CoA desaturase 5	PREDICTED: acyl-CoA desaturase-like [Ciona intestinalis]	2422.74	4801.03	44.4482	0.00925806	-6.75507	9.56894e-07	7.47656e-05
CAP3_round1_contig_7270	Unclassifiable EST	No hits found	9.87808	17.7963	1.95988	0.110129	-3.18274	9.59104e-07	7.48148e-05
Bot_c5820	Unclassifiable EST	No hits found	28.4809	56.6249	0.336899	0.00594966	-7.39298	9.78933e-07	7.6236e-05
Bot_rep_c52609	Hemicentin-1	PREDICTED: uncharacterized protein LOC100182773 [Ciona intestinalis]	235.41	387.668	83.1527	0.214495	-2.22099	9.82642e-07	7.63992e-05
Bot_c8765	Multiple epidermal growth factor-like domains protein 10	No hits found	17.1074	34.2148	0	0	-Inf	1.00761e-06	7.82118e-05
Bot_rep_c42942	Unclassifiable EST	No hits found	18.8019	35.0548	2.54904	0.0727158	-3.78159	1.01385e-06	7.85675e-05
Bot_c26384	Glutathione S-transferase Mu 3	PREDICTED: glutathione S-transferase Mu 5-like [Ciona intestinalis]	58.8589	9.12658	108.591	11.8984	3.57269	1.01841e-06	7.87923e-05
Bot_rep_c48084	Unclassifiable EST	No hits found	1015.01	2011.48	18.5428	0.00921848	-6.76126	1.02166e-06	7.89143e-05
Bot_c29383	Unclassifiable EST	PREDICTED: uncharacterized protein LOC100176110 [Ciona intestinalis]	4.26858	8.32849	0.208678	0.0250559	-5.3187	1.05554e-06	8.13985e-05
Bot_c34001	Unclassifiable EST	No hits found	5.51007	10.6618	0.358344	0.0336101	-4.89496	1.06113e-06	8.16966e-05
Bot_c7621	Unclassifiable EST	PREDICTED: arylamine N-acetyltransferase 1-like partial [Ciona intestinalis]	23.9636	41.3338	6.5934	0.159516	-2.64823	1.07337e-06	8.25049e-05
CAP3_round1_contig_9440	Unclassifiable EST	No hits found	3241.41	902.979	5579.84	6.17937	2.62746	1.1184e-06	8.58264e-05
Bot_rep_c55905	Trypsin-2	PREDICTED: cationic trypsin-3-like [Ciona intestinalis]	1014.16	1850.88	177.447	0.0958713	-3.38276	1.13259e-06	8.6775e-05
Bot_rep_c37154	Unclassifiable EST	No hits found	144.844	243.835	45.8528	0.188049	-2.41082	1.13567e-06	8.68709e-05
Bot_rep_c49910	Unclassifiable EST	No hits found	130.812	215.371	46.2525	0.214757	-2.21922	1.17155e-06	8.94707e-05
CAP3_round1_contig_5072	Unclassifiable EST	No hits found	45.6844	81.6053	9.76346	0.119643	-3.0632	1.17573e-06	8.96454e-05
Bot_c16654	Putative helicase MOV-10	PREDICTED: putative helicase mov-10-B.1-like [Ciona intestinalis]	71.7414	118.855	24.628	0.207211	-2.27083	1.18459e-06	9.01756e-05
Bot_c3200	Multidrug resistance-associated protein 1	PREDICTED: multidrug resistance-associated protein 1-like [Ciona intestinalis]	27.056	46.5396	7.57237	0.162708	-2.61964	1.18861e-06	9.03361e-05
Bot_rep_c52223	Unclassifiable EST	No hits found	202.696	336.913	68.4792	0.203255	-2.29864	1.19377e-06	9.05829e-05
Bot_c31489	Low-density lipoprotein receptor-related protein 4	PREDICTED: low-density lipoprotein receptor-related protein 2 [Ciona intestinalis]	10.4054	20.8108	0	0	-Inf	1.22168e-06	9.25527e-05
Bot_c3704	Protein-glutamine gamma-glutamyltransferase Z	PREDICTED: protein-glutamine gamma-glutamyltransferase K [Ciona intestinalis]	4.22814	8.45629	0	0	-Inf	1.22433e-06	9.26048e-05
Bot_c16746	Unclassifiable EST	No hits found	55.0165	106.699	3.33438	0.0312505	-4.99998	1.25336e-06	9.46495e-05
Bot_c25095	Unclassifiable EST	No hits found	8.60312	16.2636	0.942613	0.0579583	-4.10884	1.26341e-06	9.52564e-05
Bot_c32384	Calcyphosin-like protein	PREDICTED: calcyphosin-like protein-like [Ciona intestinalis]	3.37134	6.74269	0	0	-Inf	1.26708e-06	9.53816e-05
Bot_c20414	Prostasin	PREDICTED: prostasin-like [Ciona intestinalis]	15.5306	26.7076	4.35356	0.163008	-2.61698	1.2806e-06	9.60935e-05
Bot_rep_c54469	Unclassifiable EST	No hits found	261.978	47.5661	476.39	10.0153	3.32414	1.27899e-06	9.60935e-05
Bot_rep_c45713	Unclassifiable EST	No hits found	209.35	398.02	20.6799	0.051957	-4.26654	1.28448e-06	9.6232e-05
Bot_c33249	Unclassifiable EST	No hits found	32.3586	53.91	10.8072	0.200467	-2.31857	1.29505e-06	9.68712e-05
CAP3_round1_contig_5208	Unclassifiable EST	PREDICTED: uncharacterized protein LOC100181958 [Ciona intestinalis]	125.673	205.325	46.0212	0.224138	-2.15754	1.30221e-06	9.72531e-05
Bot_rep_c47636	Coagulation factor XII	PREDICTED: cationic trypsin-3-like [Ciona intestinalis]	445.153	821.315	68.9908	0.0840004	-3.57346	1.30657e-06	9.74252e-05
Bot_c4718	Unclassifiable EST	No hits found	12.7897	23.2204	2.35888	0.101586	-3.29922	1.30878e-06	9.74361e-05
Bot_c14594	Calponin-3	PREDICTED: myophilin-like [Ciona intestinalis]	3.10773	6.21546	0	0	-Inf	1.31144e-06	9.74812e-05
Bot_rep_c58767	Unclassifiable EST	No hits found	1067.77	247.905	1887.64	7.61435	2.92872	1.3331e-06	9.89358e-05
Bot_c12247	Unclassifiable EST	No hits found	23.6372	40.6804	6.59412	0.162096	-2.62508	1.34794e-06	9.98802e-05
Bot_c13955	Unclassifiable EST	No hits found	9.31802	18.2433	0.392753	0.0215286	-5.5376	1.35608e-06	0.000100326
Bot_c6404	Unclassifiable EST	No hits found	18.8709	32.4824	5.25941	0.161915	-2.62669	1.36081e-06	0.000100519
Bot_rep_c55178	Coiled-coil domain-containing protein 37	PREDICTED: coiled-coil domain-containing protein 37-like [Ciona intestinalis]	55.5076	101.251	9.76437	0.0964375	-3.37426	1.37581e-06	0.000101469
Bot_rep_c54896	Unclassifiable EST	No hits found	61.8833	110.173	13.5933	0.123381	-3.01881	1.3954e-06	0.000102754
Bot_c20704	Ficolin-2	PREDICTED: ficolin-1-like [Ciona intestinalis]	193.374	312.41	74.3369	0.237946	-2.07129	1.39969e-06	0.00010291
CAP3_round1_contig_2686	RING finger protein 213	PREDICTED: E3 ubiquitin-protein ligase RNF213-like [Ciona intestinalis]	176.323	291.734	60.9117	0.208792	-2.25986	1.40488e-06	0.000103131
Bot_rep_c38739	Unclassifiable EST	PREDICTED: uncharacterized protein LOC100183850 [Ciona intestinalis]	52.2757	96.5527	7.99866	0.0828424	-3.59349	1.41112e-06	0.000103429
Bot_c2509	Sialin	PREDICTED: sialin-like [Ciona intestinalis]	106.281	172.6	39.9609	0.231523	-2.11077	1.4153e-06	0.000103575
Bot_c19087	Zinc finger protein 704	PREDICTED: uncharacterized protein LOC100175282 [Ciona intestinalis]	40.3562	68.4089	12.3034	0.179851	-2.47513	1.44132e-06	0.000105316
Bot_rep_c46688	Claudin-4	PREDICTED: claudin-19-like [Ciona intestinalis]	43.5688	72.6417	14.4959	0.199553	-2.32516	1.4492e-06	0.000105729
Bot_c7304	Arrestin domain-containing protein 3	PREDICTED: arrestin domain-containing protein 3-like [Ciona intestinalis]	25.4686	43.079	7.85829	0.182416	-2.4547	1.45753e-06	0.000106066
Bot_rep_c39034	Unclassifiable EST	No hits found	63.709	105.973	21.4446	0.202359	-2.30501	1.45829e-06	0.000106066
Bot_c14061	Unclassifiable EST	No hits found	10.5289	20.7594	0.298392	0.0143738	-6.12042	1.49049e-06	0.000108222
Bot_rep_c38058	Unclassifiable EST	No hits found	18.3183	35.5829	1.05377	0.0296146	-5.07755	1.4948e-06	0.000108222
Bot_rep_c39081	Unclassifiable EST	No hits found	27.8744	47.7043	8.04445	0.168632	-2.56805	1.49378e-06	0.000108222
CAP3_round1_contig_6722	Unclassifiable EST	No hits found	326.97	626.384	27.5568	0.0439934	-4.50657	1.50131e-06	0.000108527
CAP3_round1_contig_1980	Unclassifiable EST	No hits found	647.135	1245.87	48.4034	0.0388511	-4.6859	1.50997e-06	0.000108987
Bot_rep_c52197	Unclassifiable EST	PREDICTED: uncharacterized protein LOC100177400 [Ciona intestinalis]	2570.2	5087.09	53.3126	0.01048	-6.57622	1.51858e-06	0.000109442
CCTT45785.g1	Tryptase beta-2	PREDICTED: cationic trypsin-3-like [Ciona intestinalis]	148.75	262.867	34.634	0.131755	-2.92407	1.52144e-06	0.000109481
CAP3_round1_contig_7226	B(0,+)-type amino acid transporter 1	PREDICTED: B(0 +)-type amino acid transporter 1-like [Ciona intestinalis]	1022.26	1663.53	381.002	0.229032	-2.12638	1.5439e-06	0.000110929
Bot_c10533	3,2-trans-enoyl-CoA isomerase, mitochondrial	PREDICTED: enoyl-CoA delta isomerase 1 mitochondrial-like [Ciona intestinalis]	2147.17	4091.45	202.887	0.049588	-4.33387	1.59445e-06	0.000114387
Bot_c13376	Nesprin-1	PREDICTED: nesprin-1-like [Ciona intestinalis]	34.0027	57.4077	10.5977	0.184605	-2.43749	1.6072e-06	0.000115128
Bot_rep_c40250	Unclassifiable EST	No hits found	10.1684	19.2795	1.05732	0.0548418	-4.18858	1.61463e-06	0.000115485
Bot_c30708	Unclassifiable EST	No hits found	5.58803	11.001	0.175086	0.0159155	-5.97343	1.62231e-06	0.00011586
Bot_c16973	Coiled-coil domain-containing protein 37	PREDICTED: coiled-coil domain-containing protein 37-like [Ciona intestinalis]	85.6321	157.642	13.6224	0.0864135	-3.5326	1.62566e-06	0.000115923
Bot_c13932	Unclassifiable EST	PREDICTED: uncharacterized protein LOC100182052 [Ciona intestinalis]	44.6591	74.4694	14.8487	0.199394	-2.32631	1.64362e-06	0.000116853
CAP3_round1_contig_89	Unclassifiable EST	No hits found	1168.13	2284.79	51.4806	0.0225319	-5.47189	1.64228e-06	0.000116853
Bot_rep_c41066	Unclassifiable EST	No hits found	9012.55	1500.9	16524.2	11.0096	3.46069	1.65273e-06	0.000117324
Bot_c10193	Proto-oncogene tyrosine-protein kinase Src	PREDICTED: tyrosine-protein kinase fyna-like [Ciona intestinalis]	11.4664	20.2581	2.67465	0.132029	-2.92108	1.6876e-06	0.00011962
CAP3_round1_contig_9040	Chymotrypsinogen B2	PREDICTED: chymotrypsinogen A-like [Ciona intestinalis]	1293.3	2121.76	464.828	0.219076	-2.1905	1.71542e-06	0.00012141
Bot_c988	Unclassifiable EST	No hits found	588.303	104.967	1071.64	10.2093	3.35181	1.76213e-06	0.00012453
Bot_c21867	Dipeptidyl peptidase 4	PREDICTED: dipeptidyl peptidase 4-like [Ciona intestinalis]	2829.93	4619.06	1040.8	0.225327	-2.14991	1.78404e-06	0.000125891
Bot_rep_c43324	Unclassifiable EST	No hits found	608.497	1216.62	0.371617	0.000305449	-11.6768	1.81492e-06	0.000127879
Bot_c18397	Unclassifiable EST	PREDICTED: uncharacterized protein LOC100177933 [Ciona intestinalis]	20.0341	34.086	5.98229	0.175506	-2.51041	1.8479e-06	0.00012905
Bot_c23774	Histone-lysine N-methyltransferase SETMAR	PREDICTED: uncharacterized protein LOC100180972 [Ciona intestinalis]	106.197	34.4397	177.954	5.16711	2.36936	1.84663e-06	0.00012905
Bot_c34494	Unclassifiable EST	No hits found	4.82032	9.31701	0.323626	0.034735	-4.84747	1.84128e-06	0.00012905
Bot_rep_c36539	Unclassifiable EST	No hits found	7.23544	13.4472	1.02365	0.0761232	-3.71552	1.84615e-06	0.00012905
Bot_rep_c47009	Unclassifiable EST	No hits found	57.5811	105.953	9.20881	0.0869139	-3.52427	1.83785e-06	0.00012905
CAP3_round1_contig_2681	Uncharacterized protein C17orf104	PREDICTED: uncharacterized protein LOC100186864 [Ciona intestinalis]	166.402	277.656	55.1492	0.198624	-2.33189	1.8478e-06	0.00012905
Bot_c29058	40S ribosomal protein S2	PREDICTED: 40S ribosomal protein S2 [Ciona intestinalis]	137.893	275.428	0.358344	0.00130104	-9.58612	1.87111e-06	0.000130287
Bot_rep_c57089	Unclassifiable EST	No hits found	1838.32	3361.22	315.425	0.0938422	-3.41362	1.86998e-06	0.000130287
Bot_c18595	Unclassifiable EST	No hits found	109.207	179.664	38.7493	0.215676	-2.21306	1.89817e-06	0.000131977
Bot_rep_c41502	Unclassifiable EST	PREDICTED: uncharacterized protein LOC100175021 [Ciona intestinalis]	10.8373	19.2	2.47466	0.128888	-2.95581	1.90631e-06	0.000132198
CAP3_round1_contig_9626	Unclassifiable EST	No hits found	219.836	359.764	79.9072	0.22211	-2.17065	1.90694e-06	0.000132198
Bot_c9911	Unclassifiable EST	No hits found	39.4716	73.3447	5.59852	0.0763316	-3.71158	1.99746e-06	0.000138272
Bot_c30381	P-selectin	PREDICTED: sushi von Willebrand factor type A EGF and pentraxin domain-containing protein 1 [Ciona intestinalis]	29.7183	50.3243	9.11222	0.18107	-2.46538	2.00708e-06	0.000138533
Bot_rep_c39592	Unclassifiable EST	No hits found	23.9756	40.8743	7.0769	0.173138	-2.53	2.00503e-06	0.000138533
Bot_rep_c36435	Lactadherin	PREDICTED: lactadherin-like [Ciona intestinalis]	94.208	159.635	28.7804	0.180288	-2.47162	2.02657e-06	0.000139674
CAP3_round1_contig_6082	Unclassifiable EST	No hits found	115.16	188.027	42.2933	0.224932	-2.15244	2.04547e-06	0.000140771
CAP3_round1_contig_3573	DNA-directed RNA polymerase II subunit RPB2	PREDICTED: DNA-directed RNA polymerase II subunit RPB2 [Ciona intestinalis]	27.0992	48.8073	5.39114	0.110458	-3.17843	2.07123e-06	0.000142338
Bot_rep_c37338	Unclassifiable EST	No hits found	48.5813	15.4468	81.7158	5.29015	2.40331	2.08842e-06	0.000142984
Bot_rep_c38247	Unclassifiable EST	PREDICTED: uncharacterized protein LOC100185667 [Ciona intestinalis]	140.981	227.841	54.1205	0.237537	-2.07378	2.0863e-06	0.000142984
Bot_rep_c57233	Placenta-specific gene 8 protein	PREDICTED: cell number regulator 11-like [Ciona intestinalis]	129.727	214.613	44.8397	0.208932	-2.25889	2.08969e-06	0.000142984
Bot_c22186	Unclassifiable EST	PREDICTED: uncharacterized protein LOC100179488 [Ciona intestinalis]	61.5293	104.113	18.9454	0.18197	-2.45823	2.12036e-06	0.000144873
Bot_c12338	Unclassifiable EST	No hits found	14.0257	25.1711	2.88034	0.114431	-3.12745	2.16072e-06	0.000147418
Bot_c11140	Unclassifiable EST	No hits found	4.04734	7.93287	0.161813	0.0203978	-5.61544	2.17187e-06	0.000147753
Bot_c21403	Unclassifiable EST	No hits found	54.5148	99.0049	10.0248	0.101256	-3.30393	2.16944e-06	0.000147753
Bot_c6208	Hepatocyte growth factor-like protein	PREDICTED: apolipoprotein(a)-like [Ciona intestinalis]	7.57369	14.9509	0.196531	0.0131451	-6.24933	2.20116e-06	0.00014953
Bot_rep_c41855	Unclassifiable EST	No hits found	2.77611	5.55223	0	0	-Inf	2.20619e-06	0.000149658
CAP3_round1_contig_5584	Stearoyl-CoA desaturase 5	PREDICTED: acyl-CoA desaturase-like [Ciona intestinalis]	6043.79	11888.1	199.482	0.0167799	-5.89712	2.24348e-06	0.000151969
Bot_c16342	Unclassifiable EST	No hits found	108.741	176.205	41.276	0.23425	-2.09388	2.29485e-06	0.000155227
Bot_c5221	C-type mannose receptor 2	PREDICTED: C-type mannose receptor 2-like [Ciona intestinalis]	15.3163	26.6892	3.94332	0.147749	-2.75878	2.31499e-06	0.000156366
Bot_c31674	Unclassifiable EST	PREDICTED: uncharacterized protein LOC101243443 [Ciona intestinalis]	13.3559	24.7757	1.93607	0.0781438	-3.67772	2.32172e-06	0.000156597
Bot_c32048	Unclassifiable EST	No hits found	9.89678	17.6841	2.1095	0.119288	-3.06748	2.36328e-06	0.000158947
CAP3_round1_contig_2527	Plasma kallikrein	PREDICTED: uncharacterized protein LOC100176264 [Ciona intestinalis]	84.2946	168.345	0.244239	0.00145082	-9.42891	2.36247e-06	0.000158947
Bot_rep_c39150	Seprase	PREDICTED: seprase-like [Ciona intestinalis]	31.0472	61.2905	0.803858	0.0131155	-6.25258	2.3987e-06	0.000161101
Bot_rep_c49116	Carboxypeptidase A4	PREDICTED: carboxypeptidase A2-like [Ciona intestinalis]	302.821	533.732	71.9095	0.13473	-2.89186	2.40245e-06	0.000161124
Bot_c5604	Unclassifiable EST	No hits found	114.538	186.87	42.2057	0.225856	-2.14653	2.41111e-06	0.000161476
Bot_c11635	Unclassifiable EST	No hits found	14.4448	27.4807	1.4089	0.0512688	-4.28578	2.4223e-06	0.000161996
Bot_rep_c37583	Lactadherin	PREDICTED: lactadherin-like [Ciona intestinalis]	50.3128	83.86	16.7656	0.199924	-2.32248	2.43436e-06	0.000162574
Bot_c20600	Major facilitator superfamily domain-containing protein 7	PREDICTED: major facilitator superfamily domain-containing protein 7-a-like [Ciona intestinalis]	64.4563	111.265	17.6479	0.158612	-2.65643	2.54491e-06	0.000169717
CAP3_round1_contig_8930	Otoancorin	PREDICTED: otoancorin-like [Ciona intestinalis]	183.676	314.535	52.8159	0.167917	-2.57418	2.59516e-06	0.000172824
Bot_rep_c50316	Unclassifiable EST	PREDICTED: uncharacterized protein LOC100177400 [Ciona intestinalis]	4608.73	9109.78	107.691	0.0118215	-6.40245	2.63797e-06	0.000175429
Bot_rep_c35055	Unclassifiable EST	No hits found	1026.73	1847.34	206.12	0.111577	-3.16389	2.65776e-06	0.000176497
Bot_rep_c50859	Unclassifiable EST	No hits found	28.5888	47.7382	9.43939	0.197732	-2.33838	2.68631e-06	0.000178143
CAP3_round1_contig_7151	Trypsin-2	PREDICTED: cationic trypsin-3-like [Ciona intestinalis]	720.875	1395.17	46.5754	0.0333832	-4.90473	2.69313e-06	0.000178345
Bot_rep_c52116	Unclassifiable EST	No hits found	138.26	225.441	51.078	0.226569	-2.14198	2.70681e-06	0.000179001
CAP3_round1_contig_8500	Unclassifiable EST	No hits found	43.5251	73.6075	13.4427	0.182627	-2.45303	2.71404e-06	0.000179229
Bot_rep_c38386	Unclassifiable EST	No hits found	4026.82	8030.67	22.9665	0.00285986	-8.44984	2.78742e-06	0.000183818
Bot_c22849	Unclassifiable EST	No hits found	196.185	391.118	1.25137	0.00319948	-8.28795	2.84439e-06	0.000187314
CAP3_round1_contig_3411	FAS-associated factor 1	PREDICTED: FAS-associated factor 1-like [Ciona intestinalis]	128.223	246.039	10.4065	0.0422962	-4.56333	2.85199e-06	0.000187554
Bot_rep_c57546	Carboxypeptidase A2	PREDICTED: carboxypeptidase A2-like [Ciona intestinalis]	450.097	796.446	103.749	0.130265	-2.94048	2.863e-06	0.000188017
Bot_c20648	Unclassifiable EST	No hits found	22.5893	39.8556	5.3229	0.133555	-2.9045	2.88134e-06	0.000188959
Bot_rep_c38512	Unclassifiable EST	No hits found	39.3739	75.3206	3.42721	0.0455016	-4.45794	2.91546e-06	0.000190932
Bot_c13340	Unclassifiable EST	No hits found	18.529	31.8611	5.19698	0.163114	-2.61605	2.97575e-06	0.000194611
Bot_c21200	Probable fructose-2,6-bisphosphatase TIGAR	PREDICTED: fructose-2 6-bisphosphatase TIGAR-like [Ciona intestinalis]	102.309	181.474	23.1436	0.127531	-2.97108	2.99643e-06	0.000195694
Bot_c22332	Unclassifiable EST	PREDICTED: uncharacterized protein LOC100177459 [Ciona intestinalis]	59.1202	104.938	13.3026	0.126767	-2.97975	3.01363e-06	0.000196546
CAP3_round1_contig_2714	Dynein heavy chain 5, axonemal	PREDICTED: dynein heavy chain 8 axonemal [Ciona intestinalis]	24.9031	47.2327	2.57357	0.054487	-4.19794	3.02192e-06	0.000196816
Bot_c23674	Unclassifiable EST	No hits found	47.3824	7.23207	87.5327	12.1034	3.59734	3.06632e-06	0.000199322
CCTT14395.g1	Unclassifiable EST	PREDICTED: B(0 +)-type amino acid transporter 1-like [Ciona intestinalis]	433.722	706.384	161.059	0.228005	-2.13286	3.06883e-06	0.000199322
Bot_c33917	Unclassifiable EST	PREDICTED: uncharacterized protein LOC100179454 [Ciona intestinalis]	9.08755	16.3342	1.84089	0.112701	-3.14942	3.10617e-06	0.000201472
Bot_c29172	Unclassifiable EST	No hits found	19.3459	1.25801	37.4338	29.7564	4.89513	3.15514e-06	0.000204368
Bot_rep_c50717	Colipase	PREDICTED: colipase-like [Ciona intestinalis]	234.577	402.163	66.9913	0.166578	-2.58573	3.1896e-06	0.000206317
Bot_c14884	Unclassifiable EST	No hits found	20.1345	34.6042	5.66487	0.163705	-2.61083	3.21962e-06	0.000207748
Bot_c6616	Unclassifiable EST	PREDICTED: VWFA and cache domain-containing protein 1-like [Ciona intestinalis]	7.94564	14.6922	1.19907	0.0816127	-3.61506	3.2205e-06	0.000207748
Bot_rep_c40603	Unclassifiable EST	No hits found	17.1602	30.1842	4.13627	0.137034	-2.86739	3.23529e-06	0.000208418
CAP3_round1_contig_5835	Unclassifiable EST	No hits found	121.271	221.443	21.0989	0.0952792	-3.3917	3.25914e-06	0.00020967
Bot_c30253	Unclassifiable EST	No hits found	19.4967	0.385233	38.6082	100.22	6.64703	3.2726e-06	0.00021025
Bot_c10158	Dynein heavy chain 8, axonemal	PREDICTED: dynein heavy chain 8 axonemal [Ciona intestinalis]	23.1275	43.4699	2.78496	0.0640664	-3.96429	3.28812e-06	0.000210961
Bot_c4526	Unclassifiable EST	No hits found	27.4432	51.7432	3.14307	0.0607437	-4.04112	3.35663e-06	0.000214751
Bot_rep_c43605	Atlastin-3	PREDICTED: atlastin-2 [Ciona intestinalis]	28.3637	47.9293	8.79817	0.183566	-2.44563	3.36079e-06	0.000214751
CAP3_round1_contig_8554	Protocadherin gamma-B6	PREDICTED: protocadherin-23-like [Ciona intestinalis]	223.163	358.632	87.6946	0.244525	-2.03195	3.35484e-06	0.000214751
Bot_rep_c43150	3,2-trans-enoyl-CoA isomerase, mitochondrial	PREDICTED: enoyl-CoA delta isomerase 1 mitochondrial-like [Ciona intestinalis]	2189.1	4166.98	211.216	0.0506879	-4.30222	3.376e-06	0.000215432
Bot_c47005	Unclassifiable EST	No hits found	266.466	426.093	106.839	0.250741	-1.99573	3.39334e-06	0.000216247
CAP3_round1_contig_1743	Reticulon-4 receptor-like 2	PREDICTED: leucine-rich repeat transmembrane neuronal protein 4-like [Ciona intestinalis]	943.532	1541.76	345.301	0.223965	-2.15865	3.42636e-06	0.000218057
Bot_c9257	VWFA and cache domain-containing protein 1	PREDICTED: VWFA and cache domain-containing protein 1-like [Ciona intestinalis]	28.8239	50.7535	6.89442	0.135841	-2.88001	3.45216e-06	0.000219404
Bot_c6130	E3 ubiquitin-protein ligase RBBP6	PREDICTED: uncharacterized protein LOC100177084 [Ciona intestinalis]	32.8513	55.0065	10.6961	0.194452	-2.36252	3.48098e-06	0.00022094
CAP3_round1_contig_7081	Unclassifiable EST	PREDICTED: uncharacterized protein LOC100177400 [Ciona intestinalis]	16993.9	33599.4	388.465	0.0115617	-6.43451	3.54069e-06	0.000224428
Bot_c13044	P-selectin	PREDICTED: uncharacterized protein LOC100175254 [Ciona intestinalis]	84.3767	157.327	11.4265	0.072629	-3.78331	3.5931e-06	0.000226537
Bot_c6859	Unclassifiable EST	PREDICTED: uncharacterized protein LOC100183343 [Ciona intestinalis]	32.4679	10.7093	54.2264	5.06348	2.34013	3.58903e-06	0.000226537
Bot_c8908	Unclassifiable EST	No hits found	16.1692	27.895	4.44338	0.15929	-2.65028	3.58548e-06	0.000226537
Bot_rep_c43122	Bile salt-activated lipase	PREDICTED: liver carboxylesterase 4-like [Ciona intestinalis]	146.105	235.934	56.2767	0.238527	-2.06777	3.58762e-06	0.000226537
Bot_c28828	Unclassifiable EST	No hits found	7.28188	13.4167	1.14703	0.0854923	-3.54806	3.61338e-06	0.000227513
Bot_c9430	Unclassifiable EST	No hits found	7.95179	15.7418	0.161813	0.0102792	-6.60412	3.64544e-06	0.00022906
Bot_rep_c54744	Unclassifiable EST	PREDICTED: uncharacterized protein LOC100181995 [Ciona intestinalis]	633.008	1155.31	110.708	0.0958256	-3.38345	3.64762e-06	0.00022906
CAP3_round1_contig_2106	Myosin-XV	PREDICTED: LOW QUALITY PROTEIN: unconventional myosin-VIIa-like [Ciona intestinalis]	72.9788	118.788	27.17	0.228727	-2.1283	3.66732e-06	0.000229992
Bot_rep_c51907	Perilipin-5	PREDICTED: perilipin-5 [Ciona intestinalis]	1199.74	437.346	1962.14	4.48647	2.16558	3.69147e-06	0.0002312
Bot_rep_c51819	Cholinesterase	PREDICTED: crystal protein-like [Ciona intestinalis]	2629.19	4173.54	1084.84	0.259933	-1.94379	3.71447e-06	0.000232334
Bot_rep_c35672	Cystatin-A	No hits found	151.169	266	36.3378	0.136608	-2.87188	3.75909e-06	0.000234814
Bot_c10177	Sushi, von Willebrand factor type A, EGF and pentraxin	PREDICTED: CUB and sushi domain-containing protein 3-like [Ciona intestinalis]	99.9279	162.134	37.7216	0.232657	-2.10373	3.78535e-06	0.000236143
Bot_rep_c46541	Potassium/sodium hyperpolarization-activated cyclic	hyperpolarization-activated cyclic nucleotide channel [Ciona intestinalis]	113.18	213.886	12.4746	0.0583235	-4.09978	3.81147e-06	0.00023746
Bot_c14756	Macrophage mannose receptor 1-like protein 1	PREDICTED: uncharacterized protein LOC100175664 [Ciona intestinalis]	12.8933	22.8877	2.89884	0.126655	-2.98103	3.85114e-06	0.000239616
Bot_c3774	Unclassifiable EST	No hits found	62.9055	104.962	20.8492	0.198636	-2.3318	3.86083e-06	0.000239903
CAP3_round1_contig_1349	Unclassifiable EST	No hits found	186.924	342.074	31.7737	0.0928853	-3.42841	3.90733e-06	0.000242475
Bot_c10732	Unclassifiable EST	No hits found	37.8726	63.2812	12.464	0.196961	-2.34401	3.91451e-06	0.000242602
Bot_rep_c49586	Unclassifiable EST	PREDICTED: solute carrier family 15 member 2-like [Ciona intestinalis]	171.694	324.178	19.2101	0.0592579	-4.07685	3.94344e-06	0.000244076
454_debris_c477	Unclassifiable EST	No hits found	14.2516	25.019	3.48421	0.139263	-2.84412	4.03991e-06	0.00024972
Bot_c5706	Mucin-2	PREDICTED: von Willebrand factor-like [Ciona intestinalis]	46.241	76.3189	16.1631	0.211783	-2.23934	4.04805e-06	0.000249897
CAP3_round1_contig_3045	Unclassifiable EST	No hits found	24.9951	46.1482	3.84207	0.0832551	-3.58632	4.05527e-06	0.000250017
Bot_c20875	Unclassifiable EST	No hits found	82.1128	132.864	31.3621	0.236047	-2.08285	4.16829e-06	0.000256651
CCTT544.g1	Unclassifiable EST	No hits found	37.2245	63.5781	10.871	0.170986	-2.54805	4.18784e-06	0.00025752
Bot_c7871	E3 ubiquitin-protein ligase UBR5	No hits found	14.1143	25.151	3.0776	0.122365	-3.03073	4.21508e-06	0.000258858
Bot_c34443	Unclassifiable EST	No hits found	25.9935	43.3359	8.65117	0.199631	-2.32459	4.22323e-06	0.000259023
Bot_c3785	Aggrecan core protein	mannan-binding lectin precursor [Ciona intestinalis]	150.766	46.143	255.39	5.53476	2.46852	4.23963e-06	0.000259406
Bot_rep_c48581	Phospholipid hydroperoxide glutathione peroxidase, mitochondrial	glutathione peroxidase_like protein e [Ciona intestinalis]	289.505	487.294	91.7152	0.188213	-2.40956	4.24044e-06	0.000259406
Bot_rep_c37357	Unclassifiable EST	No hits found	20.5397	36.8734	4.20603	0.114067	-3.13205	4.28433e-06	0.000261416
CAP3_round1_contig_5534	Unclassifiable EST	PREDICTED: uncharacterized protein LOC100177400 [Ciona intestinalis]	27808.3	54905.6	711.086	0.0129511	-6.27078	4.28027e-06	0.000261416
Bot_rep_c36041	Unclassifiable EST	No hits found	663.713	1247.18	80.2474	0.0643432	-3.95807	4.29209e-06	0.000261553
Bot_rep_c35177	Excitatory amino acid transporter 3	PREDICTED: excitatory amino acid transporter 3-like [Ciona intestinalis]	2109.2	3682.87	535.536	0.145413	-2.78177	4.32608e-06	0.000262647
Bot_rep_c47787	Unclassifiable EST	No hits found	4.98997	9.31637	0.663563	0.0712255	-3.81146	4.32792e-06	0.000262647
Bot_rep_c52077	Transmembrane protein 180	PREDICTED: transmembrane protein 180 [Ciona intestinalis]	113.53	42.7903	184.271	4.30636	2.10647	4.32093e-06	0.000262647
CAP3_round1_contig_3623	Unclassifiable EST	No hits found	5.25471	9.78194	0.727475	0.0743692	-3.74915	4.33224e-06	0.000262647
CAP3_round1_contig_4721	Unclassifiable EST	PREDICTED: uncharacterized protein LOC100176385 [Ciona intestinalis]	31.0019	54.2191	7.78462	0.143577	-2.8001	4.3519e-06	0.000263501
Bot_rep_c47765	Unclassifiable EST	No hits found	5.24512	9.89779	0.592442	0.059856	-4.06236	4.36327e-06	0.000263853
Bot_rep_c58719	Unclassifiable EST	No hits found	4627.95	1277.38	7978.51	6.24601	2.64293	4.37815e-06	0.000264414
Bot_c11900	Eukaryotic translation initiation factor 4 gamma 1	PREDICTED: uncharacterized protein LOC100186301 partial [Ciona intestinalis]	14.1133	25.5724	2.65423	0.103793	-3.26822	4.40299e-06	0.000265576
Bot_c33567	Kinesin-like protein KIF13A	PREDICTED: kinesin-like protein KLP6-like [Ciona intestinalis]	22.4003	37.9158	6.88473	0.181579	-2.46133	4.42991e-06	0.00026686
Bot_c28432	ADP-ribosylation factor 1	PREDICTED: ADP-ribosylation factor 1 isoform 1 [Ciona intestinalis]	2.66715	5.3343	0	0	-Inf	4.46062e-06	0.000268368
Bot_c5743	Unclassifiable EST	No hits found	10.681	18.8279	2.53399	0.134587	-2.89339	4.49579e-06	0.000270141
Bot_rep_c37294	Unclassifiable EST	No hits found	63.243	103.52	22.9657	0.221847	-2.17236	4.5177e-06	0.000271113
Bot_rep_c49188	Unclassifiable EST	No hits found	144.18	237.755	50.6048	0.212845	-2.23213	4.53585e-06	0.000271758
Bot_rep_c56967	Unclassifiable EST	No hits found	23.3259	39.4431	7.20872	0.182763	-2.45196	4.53992e-06	0.000271758
Bot_rep_c53201	Unclassifiable EST	No hits found	1091.98	437.775	1746.19	3.98879	1.99595	4.54813e-06	0.000271906
CAP3_round1_contig_7298	Unclassifiable EST	No hits found	60.3669	99.9007	20.833	0.208537	-2.26162	4.59222e-06	0.000274196
Bot_c25809	Unclassifiable EST	TPA: zinc finger protein [Ciona intestinalis]	58.7828	96.7242	20.8413	0.215472	-2.21443	4.60799e-06	0.000274791
Bot_rep_c57588	Alanine--glyoxylate aminotransferase 2-like 2	PREDICTED: ethanolamine-phosphate phospho-lyase [Ciona intestinalis]	324.504	518.618	130.389	0.251416	-1.99185	4.62019e-06	0.000275172
Bot_c26846	Lactase-phlorizin hydrolase	PREDICTED: uncharacterized protein LOC100186561 [Ciona intestinalis]	14.4575	25.2308	3.6842	0.14602	-2.77576	4.65436e-06	0.000276858
CAP3_round1_contig_4312	Unclassifiable EST	No hits found	29.4359	49.2034	9.66848	0.1965	-2.3474	4.66759e-06	0.000277297
CAP3_round1_contig_1224	Latent-transforming growth factor beta-binding protein 1	Ci-META1 precursor [Ciona intestinalis]	447.192	717.109	177.274	0.247206	-2.01621	4.68127e-06	0.000277761
Bot_c7372	Aquaporin-8	PREDICTED: aquaporin-8 [Ciona intestinalis]	105.524	201.063	9.98425	0.0496573	-4.33185	4.81201e-06	0.000285161
Bot_c7703	Unclassifiable EST	PREDICTED: nose resistant to fluoxetine protein 6-like [Ciona intestinalis]	9.84246	17.6699	2.01497	0.114034	-3.13246	4.88572e-06	0.000289167
Bot_c14172	Unclassifiable EST	No hits found	30.7296	51.373	10.0863	0.196334	-2.34862	4.91102e-06	0.000290302
Bot_rep_c57137	Dipeptidyl peptidase 1	PREDICTED: dipeptidyl peptidase 1-like [Ciona intestinalis]	859.851	1377.43	342.27	0.248484	-2.00878	4.92014e-06	0.000290479
Bot_c26724	Solute carrier organic anion transporter family member 3A1	PREDICTED: solute carrier organic anion transporter family member 1C1-like partial [Ciona intestinalis]	6.56043	12.0201	1.1007	0.0915716	-3.44896	4.95394e-06	0.000292109
Bot_rep_c47465	Unclassifiable EST	PREDICTED: uncharacterized protein LOC100177400 [Ciona intestinalis]	11904	23462.1	345.96	0.0147455	-6.08358	4.99539e-06	0.000294187
Bot_c7713	Unclassifiable EST	No hits found	31.5595	51.712	11.407	0.220587	-2.18058	5.06274e-06	0.000297784
Bot_rep_c57586	Unclassifiable EST	No hits found	281.791	452.103	111.48	0.24658	-2.01987	5.12958e-06	0.000301341
Bot_c11855	Unclassifiable EST	No hits found	11.0558	20.0902	2.02141	0.100616	-3.31306	5.1871e-06	0.000304342
Bot_rep_c48276	Glutamyl aminopeptidase	PREDICTED: uncharacterized protein LOC100186666 [Ciona intestinalis]	2792.6	4418.36	1166.84	0.26409	-1.9209	5.19856e-06	0.000304637
Bot_rep_c54038	Enhancer of rudimentary homolog	PREDICTED: enhancer of rudimentary homolog [Ciona intestinalis]	58.9554	110.898	7.01255	0.0632341	-3.98315	5.25313e-06	0.000307454
Bot_c18073	Unclassifiable EST	No hits found	27.3884	45.2053	9.5714	0.211732	-2.23969	5.3211e-06	0.000310687
Bot_c24333	Unclassifiable EST	No hits found	127.543	230.015	25.0716	0.109	-3.1976	5.32149e-06	0.000310687
Bot_rep_c43945	Unclassifiable EST	PREDICTED: calcium-activated chloride channel regulator 1-like [Ciona intestinalis]	10.6224	19.1641	2.08063	0.108569	-3.20332	5.43817e-06	0.000316838
Bot_rep_c51330	Unclassifiable EST	No hits found	7.17766	14.1439	0.211417	0.0149475	-6.06395	5.44022e-06	0.000316838
Bot_c21494	C-type mannose receptor 2	PREDICTED: uncharacterized protein LOC100186027 [Ciona intestinalis]	7.8909	14.3575	1.42426	0.0991996	-3.33352	5.50284e-06	0.000320091
Bot_rep_c54720	Meprin A subunit beta	PREDICTED: meprin A subunit alpha-like [Ciona intestinalis]	1682.27	2666.02	698.519	0.262009	-1.93231	5.51571e-06	0.000320446
Bot_c13988	Unclassifiable EST	PREDICTED: helicase with zinc finger domain 2-like [Ciona intestinalis]	12.9587	22.5624	3.35506	0.148701	-2.74951	5.52979e-06	0.00032087
Bot_c8432	Tripartite motif-containing protein 71	PREDICTED: RING finger protein nhl-1-like [Ciona intestinalis]	16.0726	32.1451	0	0	-Inf	5.55316e-06	0.000321832
Bot_c11517	Unclassifiable EST	No hits found	5.77385	11.5477	0	0	-Inf	5.59976e-06	0.000324136
CAP3_round1_contig_6489	Trypsin-3	PREDICTED: chymotrypsinogen A-like [Ciona intestinalis]	850.195	1522.93	177.464	0.116528	-3.10125	5.62467e-06	0.000324784
CAP3_round1_contig_9158	Unclassifiable EST	PREDICTED: uncharacterized protein LOC100175021 [Ciona intestinalis]	119.048	188.906	49.1903	0.260395	-1.94123	5.61808e-06	0.000324784
Bot_rep_c45858	Unclassifiable EST	No hits found	278.35	110.167	446.534	4.05326	2.01908	5.68814e-06	0.000328049
CAP3_round1_contig_2225	Unclassifiable EST	PREDICTED: uncharacterized protein LOC100186422 [Ciona intestinalis]	67.8869	18.8356	116.938	6.20836	2.63421	5.73062e-06	0.000330096
Bot_rep_c42455	Unclassifiable EST	No hits found	4.31635	8.47089	0.161813	0.0191023	-5.71011	5.79344e-06	0.000332905
CAP3_round1_contig_93	Unclassifiable EST	No hits found	55.35	96.4557	14.2443	0.147677	-2.75948	5.78947e-06	0.000332905
Bot_rep_c57656	Protein jagged-1	No hits found	209.564	22.5382	396.589	17.5963	4.1372	5.81032e-06	0.00033347
Bot_rep_c57379	Unclassifiable EST	PREDICTED: uncharacterized protein LOC100176879 [Ciona intestinalis]	678.795	1255.57	102.017	0.0812514	-3.62146	5.85746e-06	0.000335769
Bot_c5416	Alanyl-tRNA editing protein Aarsd1	PREDICTED: alanyl-tRNA editing protein Aarsd1-B-like [Ciona intestinalis]	39.675	14.2718	65.0782	4.55991	2.18901	5.90603e-06	0.000338144
Bot_c14829	Solute carrier family 13 member 4	PREDICTED: uncharacterized protein LOC778550 [Ciona intestinalis]	55.7116	90.1894	21.2338	0.235435	-2.0866	5.92656e-06	0.000338909
Bot_c11553	Unclassifiable EST	PREDICTED: regulator of G-protein signaling protein-like partial [Ciona intestinalis]	46.5734	80.1768	12.9701	0.161768	-2.628	5.96612e-06	0.000340349
Bot_c32334	Unclassifiable EST	No hits found	6.56945	12.1683	0.970638	0.079768	-3.64805	5.96096e-06	0.000340349
Bot_c17155	Deoxycytidylate deaminase	PREDICTED: deoxycytidylate deaminase-like [Ciona intestinalis]	23.9987	40.4965	7.50086	0.185222	-2.43267	5.97795e-06	0.000340614
CCTT13639.b1	Unclassifiable EST	No hits found	21.3756	35.9589	6.7923	0.188891	-2.40437	6.00029e-06	0.000341476
Bot_c29827	Unclassifiable EST	No hits found	18.492	1.25372	35.7303	28.4994	4.83286	6.04532e-06	0.000343213
Bot_c32030	Unclassifiable EST	COS41.3 [Ciona intestinalis]	28.5679	47.6372	9.49852	0.199393	-2.32631	6.03975e-06	0.000343213
Bot_c29273	Unclassifiable EST	No hits found	7.34336	14.2514	0.435334	0.0305468	-5.03284	6.11015e-06	0.000346322
CAP3_round1_contig_2931	Unclassifiable EST	No hits found	59.3827	102.583	16.1828	0.157754	-2.66425	6.1147e-06	0.000346322
Bot_rep_c37036	Unclassifiable EST	No hits found	61.5232	100.246	22.8006	0.227447	-2.1364	6.201e-06	0.00035079
Bot_c31920	RING finger protein 213	PREDICTED: E3 ubiquitin-protein ligase RNF213-like [Ciona intestinalis]	29.1149	48.3019	9.9278	0.205536	-2.28253	6.24876e-06	0.00035307
Bot_rep_c51839	Deoxyribonuclease-1	PREDICTED: deoxyribonuclease-1-like [Ciona intestinalis]	612.455	1070.22	154.692	0.144542	-2.79043	6.28067e-06	0.00035445
CAP3_round1_contig_6193	Unclassifiable EST	No hits found	29.4879	51.8151	7.16075	0.138198	-2.85519	6.32104e-06	0.000356303
Bot_c4592	Unclassifiable EST	No hits found	53.388	85.7403	21.0358	0.245343	-2.02713	6.42283e-06	0.000361611
Bot_rep_c56856	Unclassifiable EST	transmembrane protein Vc20 [Ciona intestinalis]	155.112	272.615	37.6093	0.137957	-2.8577	6.44763e-06	0.000362576
Bot_rep_c37479	Unclassifiable EST	No hits found	46.2179	84.8039	7.63195	0.0899954	-3.47401	6.5533e-06	0.000368081
CAP3_round1_contig_4481	Unclassifiable EST	PREDICTED: uncharacterized protein LOC101242576 [Ciona intestinalis]	88.5246	142.645	34.4047	0.241192	-2.05175	6.59055e-06	0.000369735
Bot_rep_c47923	Tubulin alpha-3C/D chain	PREDICTED: tubulin alpha chain testis-specific-like [Ciona intestinalis]	4.47642	8.5718	0.381045	0.0444533	-4.49157	6.63232e-06	0.000369903
Bot_rep_c53824	Prostaglandin reductase 1	PREDICTED: prostaglandin reductase 1-like [Ciona intestinalis]	6.75763	12.0771	1.43817	0.119082	-3.06997	6.64042e-06	0.000369903
Bot_rep_c54997	Unclassifiable EST	No hits found	218.457	395.536	41.3783	0.104613	-3.25686	6.60964e-06	0.000369903
CAP3_round1_contig_1373	Mucin-5AC (Fragments)	PREDICTED: von Willebrand factor-like [Ciona intestinalis]	177.355	284.614	70.097	0.246288	-2.02158	6.62666e-06	0.000369903
CAP3_round1_contig_1927	Unclassifiable EST	No hits found	24.3447	8.34456	40.3449	4.83487	2.27348	6.63205e-06	0.000369903
CAP3_round1_contig_5710	Unclassifiable EST	No hits found	46.4353	77.1038	15.7669	0.204489	-2.28991	6.639e-06	0.000369903
Bot_rep_c35521	MORN repeat-containing protein 5	PREDICTED: MORN repeat-containing protein 5-like [Ciona intestinalis]	312.359	577.868	46.8494	0.0810728	-3.62464	6.65868e-06	0.000370484
Bot_rep_c45532	Prolow-density lipoprotein receptor-related protein 1	PREDICTED: low-density lipoprotein receptor-related protein 2-like partial [Ciona intestinalis]	536.265	1066.7	5.82636	0.00546202	-7.51635	6.72259e-06	0.000373601
Bot_c34377	Unclassifiable EST	No hits found	170.635	327.273	13.9977	0.0427708	-4.54723	6.74539e-06	0.000374429
Bot_c738	Unclassifiable EST	PREDICTED: uncharacterized protein LOC100176868 [Ciona intestinalis]	591.294	936.311	246.277	0.263029	-1.9267	6.82624e-06	0.000378473
Bot_c21532	Putative helicase MOV-10	PREDICTED: putative helicase mov-10-B.1-like [Ciona intestinalis]	31.9708	52.8763	11.0654	0.20927	-2.25657	6.85779e-06	0.000379777
Bot_rep_c42306	Acyl-CoA dehydrogenase family member 11	PREDICTED: acyl-CoA dehydrogenase family member 11 [Ciona intestinalis]	21.6221	36.3806	6.8637	0.188664	-2.40611	6.90021e-06	0.00038168
Bot_c7269	Unclassifiable EST	No hits found	98.3803	166.949	29.8119	0.178569	-2.48545	6.90907e-06	0.000381724
Bot_rep_c38545	Unclassifiable EST	No hits found	52.8873	85.4238	20.3508	0.238233	-2.06955	6.99169e-06	0.000385839
Bot_rep_c48355	Stabilin-2	PREDICTED: fibrillin-1-like [Ciona intestinalis]	1993.31	3129.1	857.526	0.274049	-1.8675	7.03182e-06	0.000387601
Bot_c21739	Claudin-18	PREDICTED: claudin-19-like [Ciona intestinalis]	20.8103	35.6353	5.98528	0.167959	-2.57382	7.11845e-06	0.00039192
Bot_c16904	Proton-coupled amino acid transporter 3	PREDICTED: proton-coupled amino acid transporter 3-like [Ciona intestinalis]	119.206	191.557	46.8554	0.244603	-2.03148	7.24414e-06	0.000398377
454_debris_c428	Unclassifiable EST	No hits found	11.32	19.8465	2.79349	0.140755	-2.82875	7.34505e-06	0.000402926
Bot_rep_c52401	Unclassifiable EST	No hits found	13.3883	22.5406	4.23605	0.18793	-2.41174	7.34517e-06	0.000402926
Bot_rep_c53005	Unclassifiable EST	PREDICTED: uncharacterized protein LOC100181946 isoform 1 [Ciona intestinalis]	363.858	580.912	146.803	0.252712	-1.98444	7.35238e-06	0.000402926
CAP3_round1_contig_9637	Unclassifiable EST	No hits found	483.902	779.732	188.072	0.241201	-2.05169	7.36507e-06	0.000403155
Bot_c3588	Unclassifiable EST	No hits found	54.0715	88.4059	19.7372	0.223257	-2.16322	7.41058e-06	0.000405177
Bot_c13409	Unclassifiable EST	No hits found	16.1204	27.4658	4.77493	0.17385	-2.52409	7.4219e-06	0.000405328
Bot_c25864	RING finger protein 213	PREDICTED: E3 ubiquitin-protein ligase RNF213-like [Ciona intestinalis]	142.089	226.642	57.5359	0.253863	-1.97788	7.43985e-06	0.000405767
Bot_c7043	Estradiol 17-beta-dehydrogenase 8	PREDICTED: estradiol 17-beta-dehydrogenase 8-like [Ciona intestinalis]	13.5249	24.5163	2.53358	0.103343	-3.27449	7.45577e-06	0.000405767
Bot_rep_c35829	Macrophage receptor MARCO	PREDICTED: lysyl oxidase homolog 3 [Ciona intestinalis]	76.4033	152.807	0	0	-Inf	7.44745e-06	0.000405767
Bot_rep_c40484	Unclassifiable EST	No hits found	38.1109	68.8017	7.42007	0.107847	-3.21294	7.46422e-06	0.000405767
Bot_rep_c51539	Rap guanine nucleotide exchange factor 4	PREDICTED: uncharacterized protein LOC101242145 [Ciona intestinalis]	171.577	296.914	46.2389	0.155731	-2.68287	7.48117e-06	0.000406222
Bot_c13938	E3 ubiquitin-protein ligase MARCH11	PREDICTED: E3 ubiquitin-protein ligase MARCH4-like [Ciona intestinalis]	162.334	281.189	43.4799	0.154629	-2.69312	7.53228e-06	0.000408062
Bot_rep_c37169	Unclassifiable EST	No hits found	34.9863	58.6526	11.3199	0.193	-2.37333	7.53138e-06	0.000408062
CAP3_round1_contig_2301	Unclassifiable EST	No hits found	74.8009	121.459	28.1423	0.231701	-2.10966	7.58505e-06	0.000410038
CAP3_round1_contig_5650	Tctex1 domain-containing protein 1	dynein light chain [Ciona intestinalis]	124.569	242.309	6.82821	0.0281798	-5.1492	7.58608e-06	0.000410038
CAP3_round1_contig_9474	Acidic repeat-containing protein	No hits found	27.0876	45.8559	8.31928	0.181422	-2.46258	7.60579e-06	0.000410635
CAP3_round1_contig_1400	Unclassifiable EST	No hits found	70.9811	124.997	16.9647	0.135721	-2.88129	7.62581e-06	0.000411247
CAP3_round1_contig_5858	Unclassifiable EST	No hits found	19.9596	34.2153	5.70384	0.166704	-2.58464	7.66509e-06	0.000412895
Bot_c14183	Unclassifiable EST	No hits found	4.30461	8.26448	0.344734	0.0417127	-4.58337	7.74552e-06	0.000416753
Bot_c20443	Contactin-associated protein-like 5	PREDICTED: contactin-associated protein 1-like [Ciona intestinalis]	101.073	19.1362	183.01	9.56356	3.25755	7.81174e-06	0.000419825
Bot_c29194	Unclassifiable EST	No hits found	4.96016	9.92032	0	0	-Inf	7.82036e-06	0.000419825
Bot_rep_c57122	Glutathione S-transferase Mu 1	PREDICTED: glutathione S-transferase Mu 3-like [Ciona intestinalis]	217.868	29.8874	405.848	13.5792	3.76333	7.87723e-06	0.0004224
Bot_rep_c57364	Alpha-amylase 2B	PREDICTED: alpha-amylase 1-like [Ciona intestinalis]	332.737	562.468	103.006	0.183132	-2.44905	7.94045e-06	0.000425308
Bot_rep_c59104	Unclassifiable EST	No hits found	65.7974	109.997	21.5977	0.196348	-2.34852	7.98322e-06	0.000427116
Bot_rep_c44928	Unclassifiable EST	No hits found	13.1927	23.6595	2.72578	0.115209	-3.11768	8.008e-06	0.000427958
Bot_c7225	Unclassifiable EST	No hits found	17.548	32.7171	2.37887	0.0727101	-3.7817	8.10309e-06	0.000432551
Bot_c6865	Unclassifiable EST	No hits found	23.0466	38.8708	7.22248	0.185807	-2.42812	8.13013e-06	0.000433506
CAP3_round1_contig_116	Unclassifiable EST	No hits found	134.015	21.4442	246.585	11.4989	3.52343	8.14256e-06	0.000433681
Bot_c18440	Unclassifiable EST	No hits found	31.5572	53.6374	9.47709	0.176688	-2.50072	8.16721e-06	0.000434505
Bot_c6815	Unclassifiable EST	No hits found	37.5306	64.6943	10.367	0.160246	-2.64164	8.22074e-06	0.000436862
Bot_rep_c40990	Unclassifiable EST	No hits found	49.3531	95.3088	3.3974	0.0356462	-4.81011	8.25329e-06	0.0004381
CCTT33567.g1	Unclassifiable EST	No hits found	16.1217	27.0948	5.14849	0.190017	-2.3958	8.30452e-06	0.000440326
Bot_c15353	Unclassifiable EST	PREDICTED: uncharacterized protein LOC101242681 [Ciona intestinalis]	5.49913	10.145	0.853267	0.0841072	-3.57163	8.42967e-06	0.000446362
Bot_c3434	CLIP-associating protein 1	PREDICTED: CLIP-associating protein 1 partial [Ciona intestinalis]	50.5955	82.6393	18.5516	0.224489	-2.15528	8.43721e-06	0.000446362
Bot_rep_c48630	Unclassifiable EST	PREDICTED: uncharacterized protein LOC100187008 [Ciona intestinalis]	328.148	602.807	53.4891	0.0887333	-3.49438	8.53282e-06	0.000450916
Bot_rep_c52608	Unclassifiable EST	PREDICTED: organic solute transporter subunit alpha-like [Ciona intestinalis]	114.011	182.424	45.5977	0.249954	-2.00026	8.5691e-06	0.000452328
Bot_rep_c45806	Unclassifiable EST	No hits found	43.4883	71.8961	15.0804	0.209753	-2.25324	8.67726e-06	0.000457528
Bot_rep_c45460	Chymotrypsinogen B	PREDICTED: chymotrypsinogen A-like [Ciona intestinalis]	932.765	1571.02	294.514	0.187467	-2.41529	8.72726e-06	0.000459652
Bot_rep_c41179	Unclassifiable EST	No hits found	8.79317	15.7206	1.86576	0.118683	-3.07482	8.7577e-06	0.000459721
Bot_rep_c47299	Excitatory amino acid transporter 3	PREDICTED: excitatory amino acid transporter 3-like [Ciona intestinalis]	47.4913	85.8373	9.14543	0.106544	-3.23048	8.75286e-06	0.000459721
Bot_rep_c51071	Unclassifiable EST	No hits found	50.7172	93.6336	7.80071	0.0833111	-3.58535	8.74118e-06	0.000459721
Bot_c6610	CUB and sushi domain-containing protein 3	PREDICTED: uncharacterized protein LOC100187250 partial [Ciona intestinalis]	82.5715	133.428	31.7147	0.237691	-2.07284	8.81992e-06	0.000462221
CAP3_round1_contig_4478	Unclassifiable EST	No hits found	218.815	348.929	88.7011	0.25421	-1.97591	8.82484e-06	0.000462221
Bot_c28301	Unclassifiable EST	No hits found	2.41878	4.83756	0	0	-Inf	8.89139e-06	0.000464678
Bot_rep_c36039	Unclassifiable EST	No hits found	121.85	211.86	31.8392	0.150284	-2.73424	8.8844e-06	0.000464678
Bot_rep_c36581	Alkaline phosphatase, tissue-nonspecific isozyme	PREDICTED: alkaline phosphatase tissue-nonspecific isozyme-like [Ciona intestinalis]	358.352	634.713	81.9914	0.129179	-2.95256	8.90288e-06	0.000464766
Bot_c8262	SCAN domain-containing protein 3	PREDICTED: SCAN domain-containing protein 3-like [Ciona intestinalis]	34.8881	57.9344	11.8418	0.2044	-2.29053	8.925e-06	0.000465407
Bot_c29982	Unclassifiable EST	No hits found	8.26742	14.6841	1.85078	0.12604	-2.98804	8.9707e-06	0.000467276
Bot_rep_c47254	Unclassifiable EST	No hits found	176.109	280.873	71.3452	0.254013	-1.97703	9.08658e-06	0.000472516
Bot_rep_c59254	Unclassifiable EST	No hits found	405.796	802.837	8.7554	0.0109056	-6.51879	9.09125e-06	0.000472516
CAP3_round1_contig_4775	Platelet endothelial aggregation receptor 1	PREDICTED: uncharacterized protein LOC100179587 partial [Ciona intestinalis]	28.4287	47.5358	9.32158	0.196096	-2.35037	9.13427e-06	0.000474231
Bot_c18414	Phospholipase DDHD1	PREDICTED: phospholipase DDHD1-like [Ciona intestinalis]	10.9825	19.3374	2.6277	0.135887	-2.87952	9.15053e-06	0.000474555
CAP3_round1_contig_3429	Leucine-rich repeats and immunoglobulin-like domains protein 1	PREDICTED: uncharacterized protein LOC100184369 [Ciona intestinalis]	366.029	578.325	153.733	0.265824	-1.91146	9.17583e-06	0.000475346
Bot_rep_c45192	Unclassifiable EST	PREDICTED: heme-binding protein 2-like [Ciona intestinalis]	3474.13	875.236	6073.02	6.93872	2.79467	9.19784e-06	0.000475966
CCTT5763.g1	Unclassifiable EST	No hits found	1231.63	160.275	2302.99	14.369	3.84489	9.22e-06	0.000476592
CAP3_round1_contig_6539	Chymotrypsin-like protease CTRL-1	PREDICTED: chymotrypsinogen A-like [Ciona intestinalis]	2495.14	4238.96	751.323	0.177242	-2.4962	9.26558e-06	0.000478425
Bot_c17002	Unclassifiable EST	PREDICTED: otoancorin-like [Ciona intestinalis]	36.8057	68.1165	5.49492	0.0806694	-3.63183	9.31234e-06	0.000479793
Bot_rep_c52374	Collagen alpha-1(XII) chain	PREDICTED: uncharacterized protein LOC100183026 [Ciona intestinalis]	13.9233	23.5583	4.28842	0.182034	-2.45772	9.30654e-06	0.000479793
454_debris_c874	Trefoil factor 3	PREDICTED: macrophage mannose receptor 1-like [Ciona intestinalis]	162.587	258.457	66.7164	0.258133	-1.95381	9.45517e-06	0.000486095
CAP3_round1_contig_312	Unclassifiable EST	No hits found	3.40221	6.64261	0.161813	0.0243599	-5.35935	9.4537e-06	0.000486095
Bot_c24949	Serine/threonine-protein kinase/endoribonuclease IRE1	PREDICTED: serine/threonine-protein kinase/endoribonuclease IRE1-like [Ciona intestinalis]	79.7552	159.51	0	0	-Inf	9.52862e-06	0.000489339
Bot_c11314	Probable carboxypeptidase X1	PREDICTED: uncharacterized protein LOC100186027 [Ciona intestinalis]	31.1171	54.8137	7.42053	0.135377	-2.88494	9.64874e-06	0.000494435
Bot_c28337	Coagulation factor IX	PREDICTED: sushi von Willebrand factor type A EGF and pentraxin domain-containing protein 1-like [Ciona intestinalis]	6.38638	11.6279	1.14483	0.0984553	-3.34439	9.64056e-06	0.000494435
Bot_c34578	Unclassifiable EST	No hits found	68.9925	111.853	26.1323	0.233632	-2.09769	9.67531e-06	0.000495261
CAP3_round1_contig_8975	Unclassifiable EST	No hits found	213.802	340.588	87.0151	0.255485	-1.96869	9.68836e-06	0.000495393
Bot_c17536	Putative nuclease HARBI1	PREDICTED: putative nuclease HARBI1-like [Ciona intestinalis]	44.1453	74.5747	13.7159	0.183921	-2.44284	9.70874e-06	0.0004959
Bot_c20523	Unclassifiable EST	No hits found	121.281	195.383	47.1798	0.241474	-2.05006	9.73125e-06	0.000496514
Bot_c11898	Unclassifiable EST	Neuralized-b protein [Ciona intestinalis]	6603.89	1219.98	11987.8	9.82624	3.29664	9.76513e-06	0.000497706
Bot_rep_c53207	Dehydrogenase/reductase SDR family member 1	PREDICTED: dehydrogenase/reductase SDR family member 1-like partial [Ciona intestinalis]	187.517	294.713	80.321	0.272539	-1.87546	9.80044e-06	0.000498969
Bot_rep_c46516	Heme-binding protein 2	PREDICTED: heme-binding protein 2-like [Ciona intestinalis]	470.431	903.66	37.2009	0.0411669	-4.60237	9.81344e-06	0.000499094
Bot_c29231	Unclassifiable EST	No hits found	4.13387	8.09538	0.172367	0.021292	-5.55355	9.89229e-06	0.000502564
CAP3_round1_contig_5782	Unclassifiable EST	PREDICTED: uncharacterized protein LOC100178907 [Ciona intestinalis]	652.521	1048.15	256.888	0.245086	-2.02864	9.90318e-06	0.000502578
Bot_c7667	Unclassifiable EST	No hits found	23.298	44.8874	1.70867	0.0380658	-4.71536	9.98138e-06	0.000506005
Bot_c28722	Unclassifiable EST	pol-like protein [Ciona intestinalis]	10.7243	18.5956	2.85302	0.153425	-2.7044	1.00803e-05	0.000510472
Bot_c13292	Calcium/calmodulin-dependent protein kinase type II subunit delta	PREDICTED: calcium/calmodulin-dependent protein kinase type II subunit delta [Ciona intestinalis]	21.7573	36.992	6.52264	0.176326	-2.50369	1.00987e-05	0.000510861
Bot_rep_c36647	Unclassifiable EST	No hits found	40.5008	65.7149	15.2868	0.232622	-2.10394	1.01756e-05	0.000514201
Bot_c15343	Unclassifiable EST	No hits found	13.3008	23.4706	3.13098	0.1334	-2.90617	1.022e-05	0.000515892
Bot_rep_c52058	Unclassifiable EST	No hits found	233.273	426.05	40.4961	0.0950502	-3.39517	1.02452e-05	0.000516616
Bot_c33699	Unclassifiable EST	PREDICTED: uncharacterized protein LOC100185691 [Ciona intestinalis]	9.6866	17.069	2.30417	0.134991	-2.88906	1.02656e-05	0.000517091
Bot_c31807	Unclassifiable EST	No hits found	26.305	3.69772	48.9122	13.2277	3.72549	1.04807e-05	0.000527364
Bot_c32916	Dynein heavy chain 6, axonemal	PREDICTED: dynein heavy chain 6 axonemal partial [Ciona intestinalis]	15.7711	26.9461	4.59609	0.170566	-2.5516	1.05539e-05	0.00052992
CAP3_round1_contig_9755	Unclassifiable EST	No hits found	452.731	189.999	715.463	3.76562	1.91289	1.05448e-05	0.00052992
Bot_rep_c39253	Unclassifiable EST	No hits found	65.609	123.133	8.08528	0.0656632	-3.92877	1.06066e-05	0.000532006
Bot_c10558	Sushi, nidogen and EGF-like domain-containing protein 1	PREDICTED: sushi von Willebrand factor type A EGF and pentraxin domain-containing protein 1-like partial [Ciona intestinalis]	42.1627	74.1282	10.1973	0.137564	-2.86183	1.06774e-05	0.000534987
Bot_c24269	Unclassifiable EST	No hits found	191.35	78.2587	304.442	3.8902	1.95984	1.07792e-05	0.00053952
Bot_c3618	Unclassifiable EST	No hits found	37.9382	61.8009	14.0754	0.227755	-2.13445	1.07927e-05	0.000539589
CAP3_round1_contig_7224	Unclassifiable EST	No hits found	2008.69	672.262	3345.12	4.97591	2.31496	1.08034e-05	0.000539589
Bot_rep_c50938	Unclassifiable EST	No hits found	1281.02	596.441	1965.61	3.29555	1.72052	1.09894e-05	0.000548302
Bot_rep_c38748	Unclassifiable EST	No hits found	20.0375	35.5104	4.56472	0.128546	-2.95964	1.10177e-05	0.000549135
Bot_c12760	Kelch-like protein 10	PREDICTED: kelch-like protein 10-like [Ciona intestinalis]	172.02	304.28	39.76	0.130669	-2.93601	1.10648e-05	0.000550901
Bot_c33591	Unclassifiable EST	No hits found	11.1652	21.4605	0.869853	0.0405327	-4.62477	1.11855e-05	0.000555159
Bot_rep_c53729	Unclassifiable EST	No hits found	162.502	277.54	47.4646	0.171019	-2.54777	1.11776e-05	0.000555159
CAP3_round1_contig_872	Caspase recruitment domain-containing protein 11	PREDICTED: caspase recruitment domain-containing protein 11-like [Ciona intestinalis]	291.701	458.331	125.071	0.272883	-1.87365	1.11799e-05	0.000555159
Bot_c33857	Multiple epidermal growth factor-like domains protein 6	PREDICTED: uncharacterized protein LOC100179587 partial [Ciona intestinalis]	30.9275	51.0636	10.7913	0.211331	-2.24243	1.12388e-05	0.000557219
Bot_c14050	Unclassifiable EST	No hits found	563.425	213.714	913.137	4.27271	2.09515	1.13051e-05	0.000559351
Bot_rep_c47162	Unclassifiable EST	No hits found	106.491	170.541	42.4414	0.248863	-2.00657	1.13054e-05	0.000559351
Bot_c21293	Unclassifiable EST	No hits found	46.7632	75.3252	18.2012	0.241635	-2.0491	1.13408e-05	0.000560517
Bot_rep_c44411	Unclassifiable EST	No hits found	44.1421	71.6594	16.6248	0.231997	-2.10782	1.13613e-05	0.000560945
Bot_c888	Unclassifiable EST	No hits found	195.151	311.211	79.0909	0.254139	-1.97631	1.13891e-05	0.000561731
Bot_c33995	Unclassifiable EST	No hits found	78.0399	126.56	29.5202	0.233251	-2.10004	1.14951e-05	0.000566368
CAP3_round1_contig_9076	Calcium-activated chloride channel regulator 1	PREDICTED: calcium-activated chloride channel regulator 4-like [Ciona intestinalis]	426.565	706.735	146.396	0.207144	-2.27129	1.15288e-05	0.000567438
Bot_c10102	Dynein heavy chain 9, axonemal	PREDICTED: dynein beta chain ciliary-like partial [Ciona intestinalis]	10.1588	18.9784	1.33923	0.0705659	-3.82488	1.16579e-05	0.000572867
CAP3_round1_contig_3724	Unclassifiable EST	No hits found	90.7186	149.572	31.8649	0.21304	-2.2308	1.16633e-05	0.000572867
Bot_rep_c45102	Unclassifiable EST	No hits found	916.154	1621.06	211.252	0.130317	-2.9399	1.1724e-05	0.000575254
Bot_c9117	Unclassifiable EST	No hits found	10.9766	19.2881	2.66514	0.138175	-2.85543	1.17834e-05	0.000577569
Bot_rep_c43399	Angiopoietin-related protein 1	PREDICTED: tenascin-like [Ciona intestinalis]	24.2191	40.8504	7.5878	0.185746	-2.4286	1.1827e-05	0.000578849
Bot_rep_c57933	Neurogenic locus notch homolog protein 3	No hits found	190.339	74.102	306.576	4.13721	2.04866	1.1834e-05	0.000578849
CAP3_round1_contig_358	3,2-trans-enoyl-CoA isomerase, mitochondrial	PREDICTED: enoyl-CoA delta isomerase 1 mitochondrial-like [Ciona intestinalis]	6500.21	11611.6	1388.85	0.119609	-3.0636	1.18469e-05	0.000578887
Bot_c16441	Unclassifiable EST	No hits found	130.223	205.269	55.1765	0.268801	-1.89539	1.19584e-05	0.000583255
Bot_rep_c43587	Protein jagged-2	PREDICTED: uncharacterized protein LOC100181677 [Ciona intestinalis]	36.6529	60.6497	12.6562	0.208678	-2.26065	1.1961e-05	0.000583255
Bot_c4008	Carbohydrate sulfotransferase 1	PREDICTED: carbohydrate sulfotransferase 1-like [Ciona intestinalis]	23.3142	42.822	3.80641	0.0888892	-3.49185	1.20861e-05	0.000588142
CAP3_round1_contig_4845	60S ribosomal protein L7a	PREDICTED: 60S ribosomal protein L7a isoform 1 [Ciona intestinalis]	2.39544	4.79088	0	0	-Inf	1.20816e-05	0.000588142
CAP3_round1_contig_7132	Unclassifiable EST	No hits found	146.447	234.541	58.3529	0.248797	-2.00696	1.21103e-05	0.000588716
Bot_c7158	Unclassifiable EST	PREDICTED: uncharacterized protein LOC100186745 [Ciona intestinalis]	121.101	198.112	44.0903	0.222552	-2.16779	1.2189e-05	0.000591935
CAP3_round1_contig_3866	Putative maltase-glucoamylase-like protein FLJ16351	PREDICTED: maltase-glucoamylase intestinal [Ciona intestinalis]	100.301	160.929	39.6729	0.246525	-2.0202	1.22886e-05	0.000596159
Bot_c30793	Adipocyte enhancer-binding protein 1	PREDICTED: C-type mannose receptor 2-like partial [Ciona intestinalis]	16.9841	29.0125	4.95571	0.170813	-2.54951	1.24372e-05	0.000602754
CAP3_round1_contig_4523	Cadherin-related family member 2	PREDICTED: cadherin-related tumor suppressor-like [Ciona intestinalis]	45.9118	74.5401	17.2836	0.23187	-2.10861	1.2469e-05	0.000603677
Bot_c33338	Unclassifiable EST	No hits found	5.9107	10.9058	0.9156	0.0839553	-3.57423	1.25159e-05	0.000605327
Bot_c12414	Unclassifiable EST	No hits found	53.0674	84.6706	21.4643	0.253503	-1.97993	1.25708e-05	0.000607364
Bot_c26521	Hydrocephalus-inducing protein homolog	PREDICTED: hydrocephalus-inducing protein homolog [Ciona intestinalis]	48.9063	79.3346	18.4779	0.232912	-2.10214	1.25895e-05	0.000607643
Bot_rep_c53782	Unclassifiable EST	No hits found	24.2823	46.1619	2.40268	0.0520491	-4.26398	1.28215e-05	0.000618215
Bot_c26011	H(+)/Cl(-) exchange transporter 7	PREDICTED: chloride channel protein A-like [Ciona intestinalis]	19.3761	32.3026	6.4497	0.199665	-2.32434	1.28596e-05	0.000619419
Bot_c2350	Regulator of G-protein signaling protein-like	PREDICTED: regulator of G-protein signaling protein-like partial [Ciona intestinalis]	105.012	169.508	40.5156	0.239018	-2.06481	1.29242e-05	0.000620637
Bot_rep_c36757	Unclassifiable EST	No hits found	90.9456	162.511	19.3799	0.119253	-3.0679	1.29194e-05	0.000620637
Bot_rep_c50868	Unclassifiable EST	No hits found	328.719	522.835	134.603	0.257449	-1.95764	1.29183e-05	0.000620637
Bot_rep_c36250	Estradiol 17-beta-dehydrogenase 11	PREDICTED: epidermal retinol dehydrogenase 2 [Ciona intestinalis]	183.885	299.803	67.9681	0.22671	-2.14108	1.29538e-05	0.000621428
CAP3_round1_contig_2159	Unclassifiable EST	PREDICTED: uncharacterized protein LOC100182510 [Ciona intestinalis]	83.7796	135.318	32.2417	0.238267	-2.06935	1.30928e-05	0.000627459
Bot_c26552	Lactase-phlorizin hydrolase	PREDICTED: uncharacterized protein LOC100186561 [Ciona intestinalis]	43.2479	73.0626	13.4332	0.183859	-2.44333	1.32765e-05	0.000635623
Bot_rep_c54184	Troponin C, slow skeletal and cardiac muscles	PREDICTED: troponin C skeletal muscle [Ciona intestinalis]	55.5913	98.7136	12.469	0.126315	-2.98491	1.32947e-05	0.000635847
Bot_rep_c45783	Eukaryotic translation initiation factor 4E-binding protein 1	PREDICTED: uncharacterized protein LOC100187288 [Ciona intestinalis]	254.871	406.605	103.138	0.253656	-1.97905	1.33531e-05	0.000637998
Bot_c21298	Uncharacterized protein C11orf73	PREDICTED: protein Hikeshi [Ciona intestinalis]	20.318	40.4609	0.175086	0.00432728	-7.85232	1.35172e-05	0.000645188
Bot_c24748	Unclassifiable EST	No hits found	94.8716	154.147	35.5959	0.230921	-2.11453	1.35376e-05	0.000645511
Bot_c13970	Unclassifiable EST	No hits found	5.84357	11.6871	0	0	-Inf	1.36586e-05	0.000650626
Bot_rep_c43253	Unclassifiable EST	No hits found	6.03045	11.383	0.677872	0.0595511	-4.06973	1.37468e-05	0.000654169
Bot_c6038	Serine protease inhibitor Kazal-type 5	PREDICTED: serine protease inhibitor Kazal-type 7-like [Ciona intestinalis]	142.114	224.934	59.2941	0.263607	-1.92354	1.38106e-05	0.000656547
Bot_c9002	Unclassifiable EST	No hits found	20.2524	33.9533	6.5515	0.192956	-2.37365	1.38698e-05	0.000658696
Bot_c21404	Mannan-binding lectin serine protease 2	PREDICTED: mannan-binding lectin serine protease 1 [Ciona intestinalis]	27.9818	46.9618	9.00175	0.191682	-2.38321	1.40011e-05	0.000663712
CAP3_round1_contig_10	Unclassifiable EST	No hits found	11.829	21.0947	2.56338	0.121518	-3.04076	1.40034e-05	0.000663712
CAP3_round1_contig_5152	ATP-binding cassette sub-family A member 3	PREDICTED: ATP-binding cassette sub-family A member 3-like [Ciona intestinalis]	40.0751	67.4432	12.7071	0.188412	-2.40804	1.41161e-05	0.000668385
Bot_rep_c53951	Chymotrypsinogen B2	PREDICTED: chymotrypsinogen A-like [Ciona intestinalis]	7086.01	11956.1	2215.88	0.185334	-2.4318	1.41783e-05	0.000670658
CAP3_round1_contig_6573	Tenascin-X	PREDICTED: tenascin-R [Ciona intestinalis]	33.0602	53.6174	12.503	0.233189	-2.10043	1.43961e-05	0.000680282
Bot_rep_c54001	Unclassifiable EST	No hits found	3240.15	1455.71	5024.58	3.45162	1.78728	1.44178e-05	0.000680628
Bot_c11072	Unclassifiable EST	No hits found	7.18497	14.3699	0	0	-Inf	1.45114e-05	0.000683003
Bot_c3915	Unclassifiable EST	No hits found	3583.77	7159.16	8.37626	0.00117001	-9.73927	1.45074e-05	0.000683003
Bot_c6150	Unclassifiable EST	PREDICTED: uncharacterized protein LOC100186864 [Ciona intestinalis]	15.6847	27.1434	4.22599	0.155691	-2.68324	1.45032e-05	0.000683003
CAP3_round1_contig_6223	Unclassifiable EST	No hits found	28.5946	47.1023	10.0869	0.214149	-2.22332	1.4601e-05	0.000686536
Bot_c23314	Unclassifiable EST	PREDICTED: uncharacterized protein LOC100176967 [Ciona intestinalis]	47.2805	74.4542	20.1069	0.270057	-1.88866	1.47945e-05	0.000694943
CAP3_round1_contig_8581	Seprase	PREDICTED: seprase-like [Ciona intestinalis]	105.966	198.471	13.4614	0.0678254	-3.88203	1.49421e-05	0.000701182
Bot_c11693	Unclassifiable EST	No hits found	17.2791	29.0159	5.54227	0.191008	-2.38829	1.5004e-05	0.000702697
CCTT21739.b1	Unclassifiable EST	No hits found	69.6042	22.1018	117.107	5.29851	2.40559	1.49995e-05	0.000702697
Bot_rep_c47397	Unclassifiable EST	No hits found	8.93731	15.7055	2.16911	0.138111	-2.8561	1.5189e-05	0.000710658
CAP3_round1_contig_4552	Deoxycytidylate deaminase	PREDICTED: deoxycytidylate deaminase-like [Ciona intestinalis]	22.6158	45.2317	0	0	-Inf	1.52956e-05	0.000714935
Bot_c24963	Kelch-like protein 10	PREDICTED: kelch-like protein 10-like [Ciona intestinalis]	111.168	200.459	21.8766	0.109132	-3.19585	1.53193e-05	0.000715339
CCTT45785.b1	Unclassifiable EST	No hits found	5.04703	9.51647	0.577576	0.0606922	-4.04234	1.53708e-05	0.000717037
CAP3_round1_contig_8686	Perilipin-5	PREDICTED: perilipin-5 [Ciona intestinalis]	1178	460.986	1895.01	4.11077	2.03941	1.5454e-05	0.000720209
Bot_rep_c59026	Unclassifiable EST	No hits found	45.1476	73.6352	16.6601	0.226252	-2.144	1.55413e-05	0.000723562
Bot_rep_c56966	Unclassifiable EST	No hits found	123.158	198.205	48.1111	0.242734	-2.04255	1.55615e-05	0.000723791
Bot_c1472	Endoplasmin	PREDICTED: heat shock protein HSP 90-beta [Ciona intestinalis]	65.0901	130.18	0	0	-Inf	1.56498e-05	0.000726749
Bot_rep_c37909	Unclassifiable EST	No hits found	58.3676	20.3472	96.388	4.73716	2.24402	1.56558e-05	0.000726749
Bot_c30627	B(0,+)-type amino acid transporter 1	PREDICTED: B(0 +)-type amino acid transporter 1-like [Ciona intestinalis]	15.0817	25.8064	4.35703	0.168835	-2.56631	1.56815e-05	0.000727231
Bot_c9947	Unclassifiable EST	No hits found	2.73901	5.47801	0	0	-Inf	1.58574e-05	0.000734669
Bot_c2311	Sorting nexin-13	PREDICTED: sorting nexin-13 [Ciona intestinalis]	327.508	511.586	143.43	0.280363	-1.83463	1.5927e-05	0.000737174
Bot_rep_c50265	Deoxyribonuclease-1	PREDICTED: deoxyribonuclease-1-like [Ciona intestinalis]	728.196	1246.03	210.361	0.168824	-2.5664	1.60062e-05	0.000738673
Bot_rep_c50307	Unclassifiable EST	transforming growth factor beta superfamily signaling ligand precursor [Ciona intestinalis]	1655.94	2583.27	728.614	0.282051	-1.82597	1.60025e-05	0.000738673
CAP3_round1_contig_7292	Glutathione peroxidase 6	glutathione peroxidase_like protein c precursor [Ciona intestinalis]	308.383	488.283	128.484	0.263134	-1.92613	1.59974e-05	0.000738673
CAP3_round1_contig_8165	Latrophilin-2	PREDICTED: L-rhamnose-binding lectin CSL3-like [Ciona intestinalis]	8254.4	2228.05	14280.7	6.40952	2.68022	1.6031e-05	0.000739098
454_debris_c709	Dynein heavy chain 1, axonemal	PREDICTED: dynein heavy chain 3 axonemal-like [Ciona intestinalis]	12.7631	22.7346	2.79165	0.122793	-3.0257	1.61363e-05	0.000743228
Bot_rep_c49218	Unclassifiable EST	No hits found	294.235	464.931	123.539	0.265715	-1.91205	1.61707e-05	0.000743364
Bot_rep_c49449	Proactivator polypeptide	PREDICTED: uncharacterized protein LOC100176110 [Ciona intestinalis]	353.752	556.981	150.522	0.270246	-1.88765	1.617e-05	0.000743364
Bot_c39635	Unclassifiable EST	No hits found	12.7532	23.6917	1.8148	0.0766007	-3.7065	1.63032e-05	0.000748727
Bot_c18119	C-type mannose receptor 2	PREDICTED: uncharacterized protein LOC100186027 [Ciona intestinalis]	32.6311	53.4551	11.807	0.220878	-2.17868	1.63684e-05	0.000750994
Bot_rep_c39651	Serine/threonine-protein kinase 11	PREDICTED: calcium/calmodulin-dependent protein kinase kinase 2 isoform 2 [Ciona intestinalis]	2.37718	4.75436	0	0	-Inf	1.63869e-05	0.000751117
Bot_c13569	Tenascin-R	PREDICTED: tenascin-like [Ciona intestinalis]	7.01251	12.5682	1.45686	0.115917	-3.10884	1.65307e-05	0.000755726
Bot_c23800	Unclassifiable EST	PREDICTED: platelet glycoprotein 4-like [Ciona intestinalis]	27.0482	45.8107	8.2857	0.180868	-2.46699	1.65354e-05	0.000755726
CAP3_round1_contig_5110	Unclassifiable EST	PREDICTED: uncharacterized protein LOC100182052 [Ciona intestinalis]	50.0358	80.8053	19.2664	0.238431	-2.06836	1.65273e-05	0.000755726
Bot_c8429	Unclassifiable EST	No hits found	9.15444	18.3089	0	0	-Inf	1.66075e-05	0.000758293
Bot_c34188	Unclassifiable EST	PREDICTED: uncharacterized protein LOC100180679 [Ciona intestinalis]	3.96134	7.42776	0.494923	0.0666315	-3.90765	1.68664e-05	0.00076937
Bot_c4908	Unclassifiable EST	No hits found	30.0429	49.6307	10.4551	0.210659	-2.24702	1.70509e-05	0.000775547
Bot_rep_c43115	Unclassifiable EST	No hits found	20.2894	36.1684	4.4104	0.121941	-3.03575	1.7043e-05	0.000775547
Bot_rep_c59118	Unclassifiable EST	No hits found	245.835	396.133	95.5379	0.241177	-2.05184	1.70413e-05	0.000775547
Bot_c5464	Unclassifiable EST	PREDICTED: uncharacterized protein LOC100177339 [Ciona intestinalis]	68.0322	108.517	27.5471	0.25385	-1.97795	1.72661e-05	0.000784579
Bot_c2644	von Willebrand factor	PREDICTED: von Willebrand factor-like [Ciona intestinalis]	528.014	828.406	227.623	0.274772	-1.86369	1.73521e-05	0.00078773
Bot_c14304	Unclassifiable EST	No hits found	10.1632	18.051	2.27536	0.126051	-2.98792	1.73916e-05	0.000788768
Bot_rep_c37603	Unclassifiable EST	No hits found	11.5296	20.6807	2.37845	0.115008	-3.12019	1.74377e-05	0.000790103
Bot_c2386	Unclassifiable EST	No hits found	47.8022	94.8607	0.743721	0.00784014	-6.9949	1.74925e-05	0.00079061
Bot_c29073	Heat shock cognate 71 kDa protein	PREDICTED: heat shock cognate 71 kDa protein [Ciona intestinalis]	4.60912	9.21825	0	0	-Inf	1.75031e-05	0.00079061
Bot_c3802	Unclassifiable EST	No hits found	166.516	286.359	46.6723	0.162985	-2.61719	1.75157e-05	0.00079061
Bot_rep_c35084	Unclassifiable EST	No hits found	275.819	450.744	100.893	0.223837	-2.15948	1.75115e-05	0.00079061
Bot_c13539	Unclassifiable EST	No hits found	12.2925	21.2872	3.29785	0.154922	-2.69039	1.77847e-05	0.00080192
Bot_rep_c51291	Unclassifiable EST	No hits found	46.9987	85.4601	8.53729	0.0998979	-3.3234	1.78001e-05	0.00080192
Bot_c10514	Aquaporin-2	PREDICTED: aquaporin-8 [Ciona intestinalis]	14.7804	25.3917	4.16905	0.16419	-2.60656	1.78851e-05	0.000804981
Bot_c9976	Unclassifiable EST	No hits found	20.2828	33.9919	6.5736	0.193387	-2.37044	1.79614e-05	0.000807649
Bot_c27563	Dynein heavy chain 17, axonemal	PREDICTED: dynein beta chain ciliary-like partial [Ciona intestinalis]	13.4338	24.6387	2.22902	0.0904683	-3.46644	1.80353e-05	0.000810203
CAP3_round1_contig_3804	CUB and sushi domain-containing protein 1	PREDICTED: sushi von Willebrand factor type A EGF and pentraxin domain-containing protein 1-like [Ciona intestinalis]	211.263	331.933	90.593	0.272925	-1.87342	1.80733e-05	0.000811139
Bot_rep_c48112	Unclassifiable EST	No hits found	191.892	383.311	0.473477	0.00123523	-9.661	1.81573e-05	0.000814137
Bot_rep_c42497	Unclassifiable EST	No hits found	31.0484	11.3781	50.7188	4.45759	2.15626	1.82056e-05	0.00081553
Bot_c5294	Thiopurine S-methyltransferase	PREDICTED: thiopurine S-methyltransferase-like [Ciona intestinalis]	199.114	72.6625	325.566	4.48052	2.16367	1.82486e-05	0.000816684
Bot_c17044	Mucin-2	PREDICTED: von Willebrand factor-like [Ciona intestinalis]	63.4196	102.516	24.323	0.23726	-2.07546	1.83256e-05	0.000819357
Bot_c17161	Unclassifiable EST	No hits found	32.4059	51.8558	12.956	0.249847	-2.00088	1.83679e-05	0.000820472
Bot_c2871	EF-hand calcium-binding domain-containing protein 6	PREDICTED: EF-hand calcium-binding domain-containing protein 6-like [Ciona intestinalis]	77.7825	124.958	30.6065	0.244934	-2.02954	1.84321e-05	0.000821789
Bot_rep_c55169	Unclassifiable EST	No hits found	470.485	888.742	52.2284	0.0587667	-4.08886	1.84167e-05	0.000821789
Bot_c31568	Estradiol 17-beta-dehydrogenase 8	PREDICTED: estradiol 17-beta-dehydrogenase 8-like [Ciona intestinalis]	10.1276	17.7543	2.50087	0.14086	-2.82766	1.85414e-05	0.000825886
Bot_c29500	Unclassifiable EST	No hits found	24.0142	40.0613	7.96716	0.198874	-2.33007	1.86467e-05	0.000829794
Bot_rep_c39326	Angiopoietin-related protein 2	PREDICTED: fibrinogen-like protein A-like [Ciona intestinalis]	313.379	68.6568	558.102	8.12886	3.02305	1.86809e-05	0.000830536
Bot_c4932	Unclassifiable EST	No hits found	33.5549	61.0716	6.03823	0.0988714	-3.3383	1.87689e-05	0.000833667
Bot_rep_c44990	Unclassifiable EST	No hits found	641.73	1265.27	18.1884	0.0143751	-6.12029	1.88624e-05	0.000837036
Bot_c19749	Unclassifiable EST	PREDICTED: multidrug resistance protein 1A-like partial [Ciona intestinalis]	18.4826	31.558	5.40717	0.171341	-2.54506	1.88839e-05	0.000837205
Bot_c28615	Tenascin-X	PREDICTED: ficolin-1-like [Ciona intestinalis]	43.969	0	87.938	Inf	Inf	1.89051e-05	0.000837361
Bot_c11105	Unclassifiable EST	No hits found	804.076	2.56384	1605.59	626.245	9.29058	1.90216e-05	0.000841576
Bot_c37512	Unclassifiable EST	PREDICTED: coiled-coil domain-containing protein 86-like [Ciona intestinalis]	154.769	20.4224	289.116	14.1568	3.82342	1.9049e-05	0.000841576
Bot_rep_c51081	Stearoyl-CoA desaturase 5	PREDICTED: acyl-CoA desaturase-like [Ciona intestinalis]	694.477	1296.36	92.5959	0.0714277	-3.80737	1.90536e-05	0.000841576
Bot_c5550	Unclassifiable EST	No hits found	21.9359	36.9896	6.88217	0.186057	-2.42618	1.91382e-05	0.000844347
CAP3_round1_contig_6386	Unclassifiable EST	No hits found	272.811	424.921	120.702	0.284057	-1.81575	1.9152e-05	0.000844347
Bot_c4391	Carboxypeptidase B	PREDICTED: carboxypeptidase B-like [Ciona intestinalis]	214.136	335.016	93.2567	0.278365	-1.84495	1.92415e-05	0.000847504
Bot_rep_c38327	Ester hydrolase C11orf54	PREDICTED: ester hydrolase C11orf54-like [Ciona intestinalis]	115.941	24.5843	207.298	8.4321	3.07589	1.92722e-05	0.000848066
Bot_c29843	Unclassifiable EST	PREDICTED: baculoviral IAP repeat-containing protein 2 [Ciona intestinalis]	55.4395	94.7017	16.1774	0.170825	-2.54941	1.93487e-05	0.000849064
Bot_rep_c43846	Seprase	PREDICTED: dipeptidyl peptidase 4 [Ciona intestinalis]	72.0582	115.006	29.1099	0.253116	-1.98213	1.93328e-05	0.000849064
Bot_rep_c47814	Creatine kinase U-type, mitochondrial	PREDICTED: creatine kinase B-type [Ciona intestinalis]	17.2762	30.0127	4.5397	0.151259	-2.7249	1.93411e-05	0.000849064
Bot_c12160	Cadherin-related family member 5	PREDICTED: uncharacterized protein LOC100183460 [Ciona intestinalis]	56.326	90.9026	21.7494	0.23926	-2.06335	1.97461e-05	0.000864245
Bot_c28977	Unclassifiable EST	PREDICTED: macrophage mannose receptor 1-like partial [Ciona intestinalis]	40.6009	76.9348	4.26691	0.0554613	-4.17237	1.97494e-05	0.000864245
Bot_c4120	Histone H2B type 1-A	PREDICTED: histone H2B.1 embryonic-like [Ciona intestinalis]	53.8757	107.751	0	0	-Inf	1.9721e-05	0.000864245
454_debris_c440	Unclassifiable EST	PREDICTED: sodium-dependent glucose transporter 1 [Ciona intestinalis]	5.11128	9.46828	0.754275	0.0796633	-3.64994	1.98611e-05	0.000867532
Bot_rep_c50478	Trypsin-2	PREDICTED: cationic trypsin-3-like [Ciona intestinalis]	714.616	1351.6	77.636	0.0574402	-4.12179	1.98606e-05	0.000867532
Bot_c23482	Unclassifiable EST	No hits found	70.8836	112.538	29.2294	0.25973	-1.94492	1.99742e-05	0.000871665
Bot_c32023	Dynein heavy chain 5, axonemal	PREDICTED: dynein heavy chain 8 axonemal [Ciona intestinalis]	21.9178	41.7486	2.08708	0.0499918	-4.32217	2.00199e-05	0.000872859
Bot_c11951	Unclassifiable EST	No hits found	758.074	1304.72	211.427	0.162047	-2.62551	2.01409e-05	0.000877326
CAP3_round1_contig_6873	Tubulin beta-2C chain	PREDICTED: tubulin beta chain [Ciona intestinalis]	1952.69	3222.48	682.895	0.211916	-2.23843	2.0265e-05	0.000881918
Bot_rep_c50682	Carbohydrate sulfotransferase 4	PREDICTED: carbohydrate sulfotransferase 3-like [Ciona intestinalis]	115.62	231.065	0.175086	0.000757732	-10.366	2.03319e-05	0.000884018
CAP3_round1_contig_878	Atlastin-1	PREDICTED: atlastin-2 [Ciona intestinalis]	305.057	559.189	50.9246	0.0910688	-3.4569	2.04064e-05	0.000886441
Bot_c2441	Unclassifiable EST	No hits found	357.149	148.244	566.054	3.81838	1.93296	2.05818e-05	0.000893242
Bot_c11838	Poly(ADP-ribose) glycohydrolase ARH3	PREDICTED: poly(ADP-ribose) glycohydrolase ARH3-like [Ciona intestinalis]	13.5976	23.0647	4.13061	0.179088	-2.48126	2.07736e-05	0.000900741
Bot_rep_c54839	Unclassifiable EST	No hits found	5415.66	1623.19	9208.14	5.67288	2.50408	2.08513e-05	0.000903285
Bot_c8494	Unclassifiable EST	No hits found	6.03039	10.9697	1.09106	0.099461	-3.32972	2.09061e-05	0.000904829
Bot_rep_c53833	Tolloid-like protein 1	PREDICTED: meprin A subunit alpha-like [Ciona intestinalis]	63.8458	101.32	26.372	0.260285	-1.94184	2.10137e-05	0.000908075
CAP3_round1_contig_8071	E3 ubiquitin-protein ligase synoviolin	PREDICTED: E3 ubiquitin-protein ligase synoviolin A-like [Ciona intestinalis]	152.252	239.53	64.9735	0.271254	-1.88229	2.10194e-05	0.000908075
Bot_c31367	Unclassifiable EST	No hits found	7.1465	13.0096	1.28337	0.0986478	-3.34157	2.13827e-05	0.000922472
Bot_c4886	Neuronal pentraxin-1	PREDICTED: neuronal pentraxin-2 [Ciona intestinalis]	175.761	331.364	20.1575	0.0608319	-4.03903	2.13917e-05	0.000922472
CAP3_round1_contig_1549	Unclassifiable EST	No hits found	56.3065	89.8943	22.7187	0.252726	-1.98435	2.14362e-05	0.000923549
Bot_c20162	Serine/threonine-protein phosphatase 5	PREDICTED: protein STIP1 homolog [Ciona intestinalis]	33.8417	57.4411	10.2422	0.178308	-2.48755	2.16117e-05	0.000930264
CAP3_round1_contig_1209	Multiple inositol polyphosphate phosphatase 1	PREDICTED: multiple inositol polyphosphate phosphatase 1-like [Ciona intestinalis]	40.5827	81.1653	0	0	-Inf	2.16339e-05	0.000930377
Bot_c22791	Unclassifiable EST	PREDICTED: G-protein coupled receptor 126-like [Ciona intestinalis]	10.0514	17.9885	2.11437	0.11754	-3.08877	2.17832e-05	0.000935945
Bot_c12624	Unclassifiable EST	No hits found	4.53101	8.39201	0.670008	0.0798388	-3.64677	2.18091e-05	0.000936208
Bot_c4549	Annexin A7	PREDICTED: protein SSUH2 homolog [Ciona intestinalis]	16.8788	28.3502	5.40746	0.190738	-2.39033	2.18346e-05	0.000936455
Bot_c32754	Unclassifiable EST	No hits found	48.173	96.346	0	0	-Inf	2.18809e-05	0.000937593
Bot_c29634	Cytoplasmic dynein 1 heavy chain 1	PREDICTED: cytoplasmic dynein 1 heavy chain 1-like partial [Ciona intestinalis]	25.6577	42.2285	9.08688	0.215184	-2.21636	2.19242e-05	0.000938598
Bot_rep_c38854	Unclassifiable EST	No hits found	1601.29	7.26198	3195.31	440.005	8.78138	2.20009e-05	0.000941031
CCTT46749.g3	Unclassifiable EST	No hits found	10.3461	17.9638	2.72844	0.151885	-2.71895	2.21443e-05	0.000946307
Bot_rep_c53439	DnaJ homolog subfamily C member 13	PREDICTED: dnaJ homolog subfamily C member 13 [Ciona intestinalis]	81.2009	128.474	33.9274	0.264079	-1.92096	2.23467e-05	0.000954096
Bot_c27855	Dynein heavy chain 5, axonemal	PREDICTED: dynein heavy chain 5 axonemal-like [Ciona intestinalis]	16.9549	28.4343	5.47548	0.192566	-2.37658	2.23669e-05	0.000954101
Bot_rep_c58343	Macrophage mannose receptor 1	PREDICTED: macrophage mannose receptor 1-like [Ciona intestinalis]	238.98	374.757	103.203	0.275387	-1.86047	2.23887e-05	0.000954171
Bot_c24744	Stress-70 protein, mitochondrial	PREDICTED: stress-70 protein mitochondrial-like [Ciona intestinalis]	43.1766	86.3533	0	0	-Inf	2.24808e-05	0.000957235
Bot_rep_c49948	Intelectin-2	PREDICTED: intelectin-1b-like partial [Ciona intestinalis]	90.8114	144.824	36.7985	0.254091	-1.97658	2.29613e-05	0.000976814
Bot_c8990	Dynein heavy chain 17, axonemal	PREDICTED: dynein beta chain ciliary-like partial [Ciona intestinalis]	22.6564	41.6556	3.65728	0.0877982	-3.50967	2.30086e-05	0.00097707
Bot_rep_c35338	Sodium-dependent glucose transporter 1	PREDICTED: sodium-dependent glucose transporter 1 [Ciona intestinalis]	120.317	189.495	51.139	0.269869	-1.88967	2.29999e-05	0.00097707
Bot_c16649	Putative helicase Mov10l1	PREDICTED: putative helicase MOV-10 [Ciona intestinalis]	89.282	141.253	37.311	0.264143	-1.92061	2.31643e-05	0.000982801
Bot_rep_c42944	Unclassifiable EST	No hits found	29.3748	48.3392	10.4105	0.215363	-2.21516	2.33768e-05	0.00099093
Bot_rep_c53365	Unclassifiable EST	No hits found	459.683	795.09	124.276	0.156304	-2.67757	2.34993e-05	0.000995231
Bot_c15270	Unclassifiable EST	No hits found	85.1564	34.8293	135.484	3.88993	1.95975	2.37098e-05	0.00100271
CAP3_round1_contig_7596	Protein slowmo homolog 2	PREDICTED: protein slowmo homolog 2-like [Ciona intestinalis]	1162.44	523.125	1801.75	3.4442	1.78417	2.37183e-05	0.00100271
CAP3_round1_contig_6202	A disintegrin and metalloproteinase with thrombospondin motifs 14	PREDICTED: uncharacterized protein LOC100186095 [Ciona intestinalis]	8.24766	14.6896	1.80568	0.122922	-3.02419	2.37963e-05	0.00100511
Bot_rep_c51015	Unclassifiable EST	No hits found	27.638	45.1844	10.0916	0.223341	-2.16268	2.38445e-05	0.00100625
CAP3_round1_contig_3586	Lysosome-associated membrane glycoprotein 1	PREDICTED: uncharacterized protein LOC100185667 [Ciona intestinalis]	1934.83	3003.28	866.377	0.288477	-1.79347	2.39823e-05	0.00101116
Bot_rep_c37039	Unclassifiable EST	No hits found	184.816	293.711	75.9204	0.258487	-1.95184	2.41487e-05	0.00101728
Bot_rep_c52932	Cathepsin L2	PREDICTED: cathepsin L1-like [Ciona intestinalis]	1101.09	1709.83	492.358	0.287958	-1.79607	2.42164e-05	0.00101922
Bot_rep_c43321	Unclassifiable EST	No hits found	27.0434	0.385263	53.7015	139.389	7.12297	2.42974e-05	0.00102172
Bot_c39711	Unclassifiable EST	No hits found	6.05236	0.644712	11.46	17.7754	4.15181	2.43994e-05	0.0010251
CCTT27416.b1	Zinc finger protein 596	zinc finger protein [Ciona intestinalis]	14.8638	24.8286	4.89898	0.197312	-2.34145	2.4436e-05	0.00102573
Bot_c6022	Probable E3 ubiquitin-protein ligase HERC1	PREDICTED: probable E3 ubiquitin-protein ligase HERC1-like [Ciona intestinalis]	35.5808	57.2731	13.8886	0.242497	-2.04396	2.45644e-05	0.0010302
CCTT17168.b1	Unclassifiable EST	No hits found	9.65226	16.8324	2.47216	0.146869	-2.76739	2.45869e-05	0.00103023
CAP3_round1_contig_6824	Tubulin beta-2C chain	PREDICTED: tubulin beta chain [Ciona intestinalis]	1699.34	2794.49	604.193	0.216208	-2.20951	2.46398e-05	0.00103154
CAP3_round1_contig_1952	Unclassifiable EST	No hits found	47.3842	86.8177	7.95065	0.0915786	-3.44884	2.47614e-05	0.00103571
Bot_rep_c49047	Ubiquitin carboxyl-terminal hydrolase 15	PREDICTED: ubiquitin carboxyl-terminal hydrolase 15 [Ciona intestinalis]	102.382	167.216	37.5486	0.224552	-2.15488	2.48195e-05	0.00103723
Bot_rep_c55662	Ammonium transporter Rh type A	RhAG-like protein [Ciona intestinalis]	265.681	12.7668	518.595	40.6207	5.34414	2.48753e-05	0.00103864
Bot_c22438	L-xylulose reductase	PREDICTED: 4-formylbenzenesulfonate dehydrogenase TsaC1/TsaC2-like [Ciona intestinalis]	22.3019	42.5569	2.04683	0.0480963	-4.37793	2.49603e-05	0.00104127
Bot_rep_c53607	Unclassifiable EST	No hits found	591.823	227.134	956.512	4.21122	2.07424	2.50103e-05	0.00104244
CAP3_round1_contig_552	Aldehyde dehydrogenase X, mitochondrial	PREDICTED: aldehyde dehydrogenase mitochondrial [Ciona intestinalis]	339.636	529.493	149.78	0.282874	-1.82177	2.52005e-05	0.00104944
Bot_c7542	Apical endosomal glycoprotein	PREDICTED: uncharacterized protein LOC100180395 [Ciona intestinalis]	17.5189	29.1899	5.8479	0.20034	-2.31948	2.52366e-05	0.00105003
Bot_c31202	Dynein heavy chain 17, axonemal	PREDICTED: dynein beta chain ciliary-like partial [Ciona intestinalis]	12.345	21.8553	2.83471	0.129704	-2.94671	2.52621e-05	0.00105016
CCTT49112.g4	Unclassifiable EST	No hits found	56.8234	100.312	13.3354	0.132939	-2.91116	2.54826e-05	0.0010584
Bot_rep_c39221	Unclassifiable EST	No hits found	53.1243	84.8337	21.4149	0.252433	-1.98603	2.55121e-05	0.0010587
Bot_rep_c59384	Unclassifiable EST	No hits found	4.06183	7.94857	0.175086	0.0220273	-5.50456	2.55477e-05	0.00105924
Bot_rep_c50029	Unclassifiable EST	No hits found	253.123	499.718	6.52862	0.0130646	-6.25819	2.56841e-05	0.00106397
Bot_c4364	Unclassifiable EST	PREDICTED: uncharacterized protein LOC100182052 [Ciona intestinalis]	75.6231	120.564	30.682	0.254486	-1.97434	2.57512e-05	0.00106582
Bot_rep_c57585	Unclassifiable EST	No hits found	230.569	91.5345	369.604	4.03787	2.01359	2.58302e-05	0.00106815
Bot_rep_c55921	Membrane frizzled-related protein	PREDICTED: cubilin-like [Ciona intestinalis]	334.996	560.384	109.608	0.195594	-2.35406	2.58966e-05	0.00106997
Bot_c10491	Dynein heavy chain 17, axonemal	PREDICTED: dynein beta chain ciliary-like [Ciona intestinalis]	27.2772	44.0206	10.5338	0.239293	-2.06315	2.61902e-05	0.00108115
Bot_c13796	Unclassifiable EST	No hits found	7.10177	12.7513	1.45224	0.113889	-3.1343	2.62385e-05	0.00108126
Bot_rep_c52025	Unclassifiable EST	PREDICTED: uncharacterized protein LOC100179247 [Ciona intestinalis]	147.618	0.374935	294.861	786.431	9.61918	2.62157e-05	0.00108126
Bot_c14528	Unclassifiable EST	No hits found	3.16785	6.16334	0.172367	0.0279665	-5.16016	2.63673e-05	0.00108562
454_debris_rep_c1945	Unclassifiable EST	No hits found	14.1017	26.4344	1.769	0.0669202	-3.90141	2.65232e-05	0.00108901
Bot_c22452	Protein unc-93 homolog A	PREDICTED: UNC93-like protein-like [Ciona intestinalis]	76.2011	121.405	30.9968	0.255317	-1.96964	2.64859e-05	0.00108901
Bot_c23929	Vitrin	PREDICTED: uncharacterized protein LOC100175664 [Ciona intestinalis]	8.25111	14.7104	1.79185	0.121809	-3.03731	2.65647e-05	0.00108901
Bot_rep_c37216	Set1/Ash2 histone methyltransferase complex subunit ASH2	ash2-like protein [Ciona intestinalis]	36.948	63.3379	10.558	0.166694	-2.58473	2.65421e-05	0.00108901
Bot_rep_c41828	Deoxycytidylate deaminase	PREDICTED: deoxycytidylate deaminase-like [Ciona intestinalis]	9.2722	18.5444	0	0	-Inf	2.65311e-05	0.00108901
CAP3_round1_contig_3620	Deoxycytidylate deaminase	PREDICTED: deoxycytidylate deaminase-like [Ciona intestinalis]	287.011	453.596	120.426	0.265491	-1.91326	2.66752e-05	0.0010926
Bot_rep_c47558	Unclassifiable EST	No hits found	17.7601	31.2374	4.28284	0.137106	-2.86664	2.69527e-05	0.00110301
Bot_c9384	Unclassifiable EST	No hits found	37.7349	61.3939	14.076	0.229273	-2.12486	2.69967e-05	0.00110386
CAP3_round1_contig_9141	Trypsin-2	PREDICTED: cationic trypsin-3-like [Ciona intestinalis]	1738.27	3023.43	453.106	0.149865	-2.73827	2.71802e-05	0.0011104
Bot_c3656	Unclassifiable EST	No hits found	30.1063	60.2126	0	0	-Inf	2.72623e-05	0.0011128
Bot_c5695	E-selectin	PREDICTED: uncharacterized protein LOC100175254 [Ciona intestinalis]	37.0385	68.0702	6.00672	0.088243	-3.50237	2.73283e-05	0.00111453
CAP3_round1_contig_7085	Unclassifiable EST	No hits found	539.457	262.097	816.817	3.11646	1.63991	2.73731e-05	0.00111539
Bot_c21110	Kelch repeat and BTB domain-containing protein 3	PREDICTED: kelch-like 12-like [Ciona intestinalis]	271.353	423.455	119.252	0.281617	-1.82819	2.74318e-05	0.00111682
Bot_rep_c59003	Unclassifiable EST	No hits found	49.5553	79.5679	19.5426	0.245609	-2.02556	2.74966e-05	0.0011185
Bot_c27229	Dynein heavy chain 5, axonemal	PREDICTED: dynein heavy chain 5 axonemal-like [Ciona intestinalis]	11.8053	20.2499	3.36077	0.165965	-2.59105	2.75775e-05	0.00112083
Bot_c1928	60S ribosomal protein L3	PREDICTED: 60S ribosomal protein L3-like [Ciona intestinalis]	38.3542	76.7083	0	0	-Inf	2.7603e-05	0.00112091
Bot_c32447	Lactase-phlorizin hydrolase	PREDICTED: uncharacterized protein LOC100186561 [Ciona intestinalis]	20.8431	36.7965	4.88975	0.132887	-2.91173	2.76543e-05	0.00112123
Bot_c8790	Unclassifiable EST	No hits found	86.0927	30.3371	141.848	4.67573	2.22519	2.76584e-05	0.00112123
Bot_rep_c58451	Unclassifiable EST	No hits found	618.795	1222.56	15.0336	0.0122968	-6.34557	2.79298e-05	0.00113126
Bot_c40342	Niemann-Pick C1-like protein 1	PREDICTED: Niemann-Pick disease type C1 [Ciona intestinalis]	9.11637	15.9983	2.23445	0.139668	-2.83992	2.81527e-05	0.00113932
454_debris_c418	Unclassifiable EST	PREDICTED: P-selectin-like [Ciona intestinalis]	45.284	72.289	18.2791	0.252861	-1.98358	2.82775e-05	0.00114144
Bot_c21592	Neuronal pentraxin-2	PREDICTED: neuronal pentraxin-2 [Ciona intestinalis]	145.656	268.221	23.0916	0.0860916	-3.53798	2.82634e-05	0.00114144
Bot_rep_c36626	Unclassifiable EST	No hits found	238.626	410.019	67.2336	0.163977	-2.60844	2.82522e-05	0.00114144
Bot_c15337	Microsomal glutathione S-transferase 1	PREDICTED: microsomal glutathione S-transferase 1-like [Ciona intestinalis]	22.4511	40.2176	4.6847	0.116484	-3.1018	2.8313e-05	0.0011419
Bot_c15896	Coiled-coil domain-containing protein 74B	PREDICTED: uncharacterized protein LOC100183880 [Ciona intestinalis]	285.172	448.247	122.098	0.27239	-1.87625	2.84026e-05	0.00114454
Bot_rep_c35355	Unclassifiable EST	No hits found	10.7087	20.944	0.473477	0.0226069	-5.46709	2.86255e-05	0.00115254
Bot_c16804	Unclassifiable EST	No hits found	97.4431	14.1365	180.75	12.786	3.6765	2.87228e-05	0.00115548
CCTT29494.b1	Unclassifiable EST	No hits found	11.0712	20.0543	2.08813	0.104124	-3.26363	2.877e-05	0.00115639
Bot_c17473	Unclassifiable EST	No hits found	22.4103	36.9827	7.83794	0.211936	-2.2383	2.89062e-05	0.00116088
Bot_c29953	Unclassifiable EST	No hits found	17.7664	30.0661	5.46669	0.181823	-2.4594	2.89365e-05	0.00116111
CAP3_round1_contig_8699	Serpin B4	PREDICTED: serpin B8-like [Ciona intestinalis]	274.244	423.35	125.137	0.295588	-1.75834	2.92119e-05	0.00117117
Bot_c31456	Unclassifiable EST	No hits found	7.07844	13.614	0.542858	0.0398749	-4.64837	2.93218e-05	0.00117458
Bot_c5792	Cytochrome P450 4V2	PREDICTED: cytochrome P450 4V2 [Ciona intestinalis]	37.8384	60.5271	15.1497	0.250296	-1.99829	2.94403e-05	0.00117833
CAP3_round1_contig_956	Basement membrane-specific heparan sulfate proteoglycan core protein	PREDICTED: basement membrane-specific heparan sulfate proteoglycan core protein-like [Ciona intestinalis]	180.652	289.541	71.7625	0.247849	-2.01246	2.94803e-05	0.00117894
Bot_rep_c36117	Collectin-10	PREDICTED: uncharacterized protein LOC100186027 [Ciona intestinalis]	267.418	435.057	99.7787	0.229346	-2.1244	2.95626e-05	0.00118024
Bot_rep_c38273	Unclassifiable EST	No hits found	36.1194	58.3311	13.9077	0.238427	-2.06838	2.95401e-05	0.00118024
Bot_c25735	Unclassifiable EST	PREDICTED: uncharacterized protein LOC100175282 [Ciona intestinalis]	49.1692	79.8045	18.5338	0.23224	-2.10631	2.96465e-05	0.00118159
Bot_c8508	Unclassifiable EST	No hits found	16.3515	27.1983	5.50468	0.202391	-2.30479	2.96267e-05	0.00118159
Bot_c22715	Solute carrier organic anion transporter family member 3A1	PREDICTED: solute carrier organic anion transporter family member 1C1-like [Ciona intestinalis]	134.545	211.947	57.1428	0.269608	-1.89106	2.9804e-05	0.00118687
Bot_c23075	Cubilin	PREDICTED: CUB and sushi domain-containing protein 1-like [Ciona intestinalis]	42.828	69.5618	16.0943	0.231367	-2.11174	2.99724e-05	0.00119145
Bot_c4719	Unclassifiable EST	No hits found	100.848	157.705	43.9915	0.278948	-1.84193	2.99945e-05	0.00119145
Bot_rep_c49936	Unclassifiable EST	PREDICTED: uncharacterized protein LOC100183793 [Ciona intestinalis]	43.4289	79.3123	7.54551	0.0951367	-3.39385	2.99646e-05	0.00119145
Bot_rep_c37605	Unclassifiable EST	PREDICTED: membrane-spanning 4-domains subfamily A member 18 [Ciona intestinalis]	34.9986	57.5252	12.472	0.216809	-2.2055	3.0312e-05	0.00120305
Bot_c34139	Unclassifiable EST	No hits found	70.9476	112.936	28.9594	0.256424	-1.9634	3.05075e-05	0.0012098
Bot_rep_c47813	Unclassifiable EST	No hits found	33.1631	53.9687	12.3576	0.228977	-2.12673	3.05728e-05	0.00121137
Bot_c3130	Unclassifiable EST	PREDICTED: putative methyltransferase DDB_G0268948-like [Ciona intestinalis]	28.4626	56.9252	0	0	-Inf	3.06859e-05	0.00121484
Bot_rep_c48957	Unclassifiable EST	No hits found	6.13454	10.9532	1.31585	0.120134	-3.05729	3.10866e-05	0.00122925
CAP3_round1_contig_7743	Unclassifiable EST	PREDICTED: beta-1 3-glucan-binding protein-like [Ciona intestinalis]	477.351	787.593	167.108	0.212176	-2.23667	3.11019e-05	0.00122925
Bot_c10591	Unclassifiable EST	No hits found	798.234	1593.99	2.48201	0.00155711	-9.32691	3.12403e-05	0.00123369
Bot_rep_c38911	Unclassifiable EST	No hits found	535.793	979.604	91.9831	0.0938982	-3.41276	3.12826e-05	0.00123433
Bot_rep_c39942	Unclassifiable EST	No hits found	923.475	4.98002	1841.97	369.872	8.53088	3.13664e-05	0.00123661
Bot_c19599	Unclassifiable EST	No hits found	47.4637	78.9047	16.0226	0.203063	-2.3	3.14352e-05	0.00123769
Bot_c23556	Unclassifiable EST	No hits found	150.898	49.7035	252.093	5.07193	2.34254	3.14461e-05	0.00123769
Bot_rep_c59103	Unclassifiable EST	No hits found	20.4517	34.687	6.21649	0.179217	-2.48022	3.15811e-05	0.00124148
CAP3_round1_contig_7722	Unclassifiable EST	No hits found	1022.71	135.382	1910.03	14.1085	3.81849	3.15949e-05	0.00124148
Bot_c4086	MAM and LDL-receptor class A domain-containing protein C10orf112	PREDICTED: MAM and LDL-receptor class A domain-containing protein C10orf112-like [Ciona intestinalis]	701.96	1079.27	324.648	0.300803	-1.73311	3.16506e-05	0.00124161
Bot_rep_c44993	Unclassifiable EST	No hits found	6.2512	11.7017	0.8007	0.0684259	-3.86931	3.16364e-05	0.00124161
CAP3_round1_contig_5192	Unclassifiable EST	No hits found	15.9111	26.7684	5.05374	0.188795	-2.40511	3.18685e-05	0.00124913
Bot_rep_c43156	Unclassifiable EST	No hits found	3.22292	6.2493	0.196531	0.0314485	-4.99087	3.19195e-05	0.00125009
Bot_c18665	Unclassifiable EST	No hits found	39.2481	63.0776	15.4187	0.244439	-2.03245	3.20592e-05	0.00125192
Bot_c22022	Attractin-like protein 1	PREDICTED: attractin-like protein 1-like [Ciona intestinalis]	192.892	304.1	81.6833	0.268607	-1.89643	3.20657e-05	0.00125192
Bot_rep_c58268	Unclassifiable EST	No hits found	15.458	25.9795	4.93645	0.190013	-2.39583	3.19968e-05	0.00125192
CCTT22529.b1	Unclassifiable EST	No hits found	43.726	69.8879	17.5641	0.251319	-1.99241	3.2072e-05	0.00125192
Bot_rep_c47226	Unclassifiable EST	No hits found	976.571	1812.14	141.005	0.0778115	-3.68387	3.22964e-05	0.00125964
Bot_c20859	Proline-rich nuclear receptor coactivator 1	PREDICTED: proline-rich nuclear receptor coactivator 2 A [Ciona intestinalis]	136.785	215.081	58.49	0.271944	-1.87862	3.24402e-05	0.00126421
CAP3_round1_contig_5441	Chymotrypsinogen B	PREDICTED: chymotrypsinogen A-like [Ciona intestinalis]	973.95	1636.18	311.717	0.190515	-2.39202	3.24941e-05	0.00126527
CAP3_round1_contig_5778	Unclassifiable EST	No hits found	128.109	201.95	54.2686	0.268723	-1.89581	3.25464e-05	0.00126626
Bot_c27884	Unclassifiable EST	No hits found	6.54902	12.5432	0.554875	0.0442373	-4.49859	3.2619e-05	0.00126771
Bot_c33226	Regulator of G-protein signaling protein-like	PREDICTED: regulator of G-protein signaling protein-like partial [Ciona intestinalis]	30.8832	51.9937	9.77282	0.187962	-2.41149	3.26373e-05	0.00126771
Bot_c17858	Calmodulin-regulated spectrin-associated protein 2	PREDICTED: uncharacterized protein LOC100175876 [Ciona intestinalis]	19.6519	32.543	6.76079	0.207749	-2.26708	3.27415e-05	0.00127072
Bot_c7508	Unclassifiable EST	No hits found	8.07187	14.3765	1.76722	0.122924	-3.02416	3.28629e-05	0.00127439
CAP3_round1_contig_4999	Unclassifiable EST	No hits found	46.8922	73.8125	19.972	0.270577	-1.88589	3.29615e-05	0.00127716
CAP3_round1_contig_6158	Unclassifiable EST	No hits found	61.6534	98.4842	24.8226	0.252047	-1.98824	3.32027e-05	0.00128546
Bot_rep_c47735	Unclassifiable EST	No hits found	172.536	339.27	5.8008	0.0170979	-5.87004	3.33076e-05	0.00128847
Bot_rep_c51967	Uncharacterized protein C21orf63	PREDICTED: L-rhamnose-binding lectin CSL3-like [Ciona intestinalis]	1110.81	1789.37	432.264	0.241574	-2.04946	3.35294e-05	0.00129599
Bot_c27813	TPR repeat-containing protein C10orf93	PREDICTED: tetratricopeptide repeat protein 40-like [Ciona intestinalis]	3.17645	6.18054	0.172367	0.0278887	-5.16418	3.36891e-05	0.00130096
Bot_c43034	Unclassifiable EST	No hits found	105.351	187.258	23.4436	0.125194	-2.99776	3.37131e-05	0.00130096
Bot_c1608	Protein phosphatase 1 regulatory subunit 3B	No hits found	49.9593	89.9829	9.93571	0.110418	-3.17896	3.38097e-05	0.00130363
Bot_rep_c54714	Trypsin-2	PREDICTED: cationic trypsin-3-like [Ciona intestinalis]	2557.17	4361.38	752.953	0.172641	-2.53415	3.4106e-05	0.00131398
Bot_rep_c50507	Unclassifiable EST	No hits found	4523.45	8950.74	96.1726	0.0107447	-6.54024	3.46918e-05	0.00133547
Bot_c34630	MAM and LDL-receptor class A domain-containing protein C10orf112	PREDICTED: uncharacterized protein LOC100180395 [Ciona intestinalis]	8.85304	15.4171	2.28896	0.148468	-2.75177	3.49059e-05	0.00134261
Bot_c14245	ATP-binding cassette sub-family A member 3	PREDICTED: ATP-binding cassette sub-family A member 3-like [Ciona intestinalis]	17.0532	29.8824	4.22391	0.141351	-2.82265	3.49557e-05	0.00134344
Bot_rep_c50603	Unclassifiable EST	No hits found	2124.91	934.135	3315.68	3.54946	1.8276	3.49967e-05	0.00134392
Bot_c1552	Heat shock 70 kDa protein 1A/1B	PREDICTED: heat shock cognate 71 kDa protein [Ciona intestinalis]	43.0887	86.1773	0	0	-Inf	3.50875e-05	0.00134632
Bot_c13062	Unclassifiable EST	PREDICTED: uncharacterized protein F54H12.2-like [Ciona intestinalis]	28.1402	45.6306	10.6498	0.233391	-2.09918	3.51473e-05	0.00134752
CAP3_round1_contig_9615	Unclassifiable EST	No hits found	108.418	170.804	46.0323	0.269503	-1.89163	3.51861e-05	0.00134792
Bot_rep_c46776	Unclassifiable EST	No hits found	19.0007	31.7646	6.23682	0.196345	-2.34854	3.55485e-05	0.00135929
CAP3_round1_contig_4704	cGMP-gated cation channel alpha-1	PREDICTED: cGMP-gated cation channel alpha-1-like [Ciona intestinalis]	58.2523	103.418	13.0864	0.126539	-2.98235	3.55192e-05	0.00135929
CAP3_round1_contig_8957	ATP-binding cassette sub-family G member 2	PREDICTED: ATP-binding cassette sub-family G member 2-like [Ciona intestinalis]	278.029	127.471	428.587	3.36224	1.74942	3.55691e-05	0.00135929
Bot_c23424	Arylacetamide deacetylase-like 2	PREDICTED: arylacetamide deacetylase-like [Ciona intestinalis]	249.996	390.448	109.544	0.280559	-1.83363	3.57025e-05	0.00136079
Bot_c25038	Unclassifiable EST	No hits found	60.5563	108.508	12.6051	0.116168	-3.10572	3.57232e-05	0.00136079
Bot_rep_c35291	Testis-specific serine/threonine-protein kinase 1	PREDICTED: testis-specific serine/threonine-protein kinase 1-like [Ciona intestinalis]	587.389	1091.29	83.4922	0.0765082	-3.70824	3.56735e-05	0.00136079
Bot_rep_c45859	Unclassifiable EST	PREDICTED: macrophage mannose receptor 1-like partial [Ciona intestinalis]	127.377	254.37	0.383764	0.00150869	-9.37249	3.57136e-05	0.00136079
CCTT48838.g1	Unclassifiable EST	PREDICTED: uncharacterized protein LOC100184414 [Ciona intestinalis]	6.68305	12.6928	0.673322	0.0530476	-4.23657	3.6114e-05	0.00137457
Bot_c17985	Unclassifiable EST	No hits found	949.67	1894.88	4.46048	0.00235396	-8.73069	3.62685e-05	0.00137888
Bot_c3814	Uncharacterized protein C5orf49	PREDICTED: uncharacterized protein C5orf49 homolog [Ciona intestinalis]	253.454	446.648	60.261	0.134918	-2.88984	3.62857e-05	0.00137888
Bot_c16464	Unclassifiable EST	No hits found	249.616	456.247	42.9858	0.094216	-3.40788	3.64886e-05	0.00138549
Bot_c16742	Cytochrome P450 4V2	PREDICTED: cytochrome P450 4V2 [Ciona intestinalis]	44.5657	71.1057	18.0258	0.253507	-1.97991	3.66956e-05	0.00139223
Bot_rep_c57742	Otoancorin	PREDICTED: otoancorin-like [Ciona intestinalis]	161.787	277.254	46.3196	0.167066	-2.58151	3.67544e-05	0.00139334
Bot_c21074	Leucine-rich repeat transmembrane neuronal protein 4	PREDICTED: slit homolog 2 protein-like [Ciona intestinalis]	10.5774	18.4765	2.67834	0.144959	-2.78628	3.69109e-05	0.00139815
Bot_rep_c53171	Microtubule-associated protein 4	No hits found	232.297	406.015	58.5798	0.14428	-2.79306	3.69439e-05	0.00139829
Bot_c2133	Unclassifiable EST	No hits found	376.682	587.272	166.092	0.282819	-1.82205	3.71643e-05	0.0014055
Bot_rep_c48707	Unclassifiable EST	No hits found	533.701	833.207	234.196	0.281078	-1.83096	3.72736e-05	0.00140851
Bot_rep_c51792	Unclassifiable EST	No hits found	3831.15	1671.03	5991.28	3.58539	1.84213	3.73485e-05	0.00141022
Bot_rep_c44693	Sodium/hydrogen exchanger 10	PREDICTED: sodium/hydrogen exchanger 10-like [Ciona intestinalis]	113.699	193.759	33.6386	0.173611	-2.52607	3.75515e-05	0.00141675
Bot_c22380	Unclassifiable EST	No hits found	121.299	34.0019	208.596	6.13484	2.61703	3.76729e-05	0.0014197
Bot_rep_c54885	Unclassifiable EST	No hits found	124.72	218.241	31.1982	0.142953	-2.80639	3.76897e-05	0.0014197
CAP3_round1_contig_9940	Unclassifiable EST	No hits found	178.925	279.654	78.1955	0.279615	-1.83848	3.77274e-05	0.00142
Bot_rep_c50784	Unclassifiable EST	No hits found	56.5153	0	113.031	Inf	Inf	3.78104e-05	0.00142199
Bot_rep_c46134	Unclassifiable EST	No hits found	116.443	178.46	54.4247	0.304968	-1.71327	3.79155e-05	0.00142481
Bot_c18448	Unclassifiable EST	PREDICTED: macrophage mannose receptor 1-like partial [Ciona intestinalis]	49.9978	99.9957	0	0	-Inf	3.80631e-05	0.00142921
Bot_rep_c45433	Oral-facial-digital syndrome 1 protein	PREDICTED: uncharacterized protein LOC100186110 [Ciona intestinalis]	785.947	364.961	1206.93	3.30701	1.72553	3.81115e-05	0.00142921
Bot_rep_c47099	Unclassifiable EST	No hits found	21.1128	33.8594	8.36619	0.247086	-2.01691	3.81231e-05	0.00142921
Bot_rep_c49459	Chymotrypsinogen B2	PREDICTED: chymotrypsinogen A-like [Ciona intestinalis]	1760.25	2898.38	622.113	0.214642	-2.22	3.81792e-05	0.00143018
CAP3_round1_contig_1109	Unclassifiable EST	No hits found	309.433	618.341	0.525257	0.000849462	-10.2012	3.83984e-05	0.00143725
Bot_rep_c35782	Unclassifiable EST	No hits found	1372.94	2318.87	427.006	0.184144	-2.44109	3.84431e-05	0.00143779
Bot_c32339	Unclassifiable EST	No hits found	6.26095	12.3495	0.172367	0.0139574	-6.16283	3.86289e-05	0.0014436
454_debris_c382	Complement C3	complement component C3 precursor [Ciona intestinalis]	64.6907	101.672	27.7092	0.272535	-1.87549	3.87954e-05	0.0014478
CAP3_round1_contig_9278	Protein jagged-1	PREDICTED: uncharacterized protein LOC100182237 [Ciona intestinalis]	1131.88	2037.91	225.854	0.110826	-3.17363	3.88025e-05	0.0014478
Bot_c14841	Unclassifiable EST	No hits found	6.95242	12.4987	1.40616	0.112504	-3.15195	3.89727e-05	0.00145301
454_debris_rep_c1408	Tubulin beta-3 chain	PREDICTED: tubulin beta chain [Ciona intestinalis]	851.925	1346.06	357.794	0.265809	-1.91154	3.93527e-05	0.00146487
CAP3_round1_contig_416	Kelch-like protein 12	PREDICTED: DRE1 protein-like [Ciona intestinalis]	641.045	987.275	294.816	0.298616	-1.74364	3.93259e-05	0.00146487
Bot_c3271	Unclassifiable EST	No hits found	217.551	95.7037	339.398	3.54634	1.82633	3.95346e-05	0.00147048
Bot_c14032	Unclassifiable EST	No hits found	48.6679	76.0472	21.2886	0.279939	-1.83682	3.97871e-05	0.00147871
Bot_c21531	Unclassifiable EST	No hits found	34.3878	62.9029	5.87267	0.0933609	-3.42104	3.99933e-05	0.00148405
Bot_rep_c39259	Unclassifiable EST	No hits found	48.7942	94.6645	2.92398	0.0308878	-5.01682	3.99814e-05	0.00148405
CAP3_round1_contig_4887	Beta-klotho	PREDICTED: uncharacterized protein LOC100186561 [Ciona intestinalis]	7.63356	14.1748	1.09228	0.0770576	-3.69792	4.02275e-05	0.00149106
CCTT26673.b1	60S ribosomal protein L22	PREDICTED: 60S ribosomal protein L22-like [Ciona intestinalis]	3.51831	6.86153	0.175086	0.025517	-5.2924	4.02453e-05	0.00149106
Bot_c5001	60S ribosomal protein L15	PREDICTED: 60S ribosomal protein L15-like isoform 1 [Ciona intestinalis]	34.1446	68.2892	0	0	-Inf	4.03436e-05	0.00149353
Bot_c13554	Unclassifiable EST	No hits found	268.019	471.158	64.8794	0.137702	-2.86038	4.0405e-05	0.00149464
Bot_rep_c59455	Unclassifiable EST	No hits found	49.6804	94.9325	4.42835	0.0466474	-4.42206	4.06136e-05	0.00150001
CAP3_round1_contig_4972	Unclassifiable EST	No hits found	31.872	51.8953	11.8486	0.228318	-2.13089	4.06088e-05	0.00150001
Bot_c26414	Unclassifiable EST	No hits found	48.9879	78.8621	19.1137	0.242368	-2.04473	4.07952e-05	0.00150534
Bot_c31774	Unclassifiable EST	No hits found	9.29206	17.7282	0.855931	0.0482808	-4.37241	4.08216e-05	0.00150534
Bot_c30772	Unclassifiable EST	No hits found	8.76411	15.4084	2.11979	0.137573	-2.86173	4.13392e-05	0.00152324
Bot_c21883	Unclassifiable EST	No hits found	15.3116	25.5103	5.11299	0.200429	-2.31884	4.13969e-05	0.00152419
CAP3_round1_contig_354	Unclassifiable EST	No hits found	6.03845	11.9045	0.172367	0.0144791	-6.10988	4.15664e-05	0.00152924
Bot_c7793	Myosin-VI	PREDICTED: disintegrin and metalloproteinase domain-containing protein 9 [Ciona intestinalis]	82.8596	128.958	36.761	0.285062	-1.81065	4.16637e-05	0.00153162
Bot_rep_c58590	Unclassifiable EST	No hits found	37.1867	11.9812	62.3922	5.20753	2.3806	4.17217e-05	0.00153257
Bot_c33885	Unclassifiable EST	No hits found	13.8791	23.669	4.08913	0.172763	-2.53313	4.18227e-05	0.0015339
Bot_rep_c53224	Unclassifiable EST	No hits found	819.012	374.827	1263.2	3.37008	1.75278	4.18042e-05	0.0015339
Bot_c20542	Unclassifiable EST	No hits found	78.1398	156.071	0.208678	0.00133707	-9.54671	4.19169e-05	0.00153616
CAP3_round1_contig_3951	Unclassifiable EST	PREDICTED: uncharacterized protein LOC101242224 [Ciona intestinalis]	45.2836	72.6144	17.9528	0.247235	-2.01604	4.19884e-05	0.00153759
Bot_c8780	Unclassifiable EST	No hits found	102.861	168.749	36.9741	0.219107	-2.19029	4.22188e-05	0.00154484
Bot_c24034	Acetylcholinesterase	PREDICTED: acetylcholinesterase-like [Ciona intestinalis]	120.047	215.303	24.791	0.115145	-3.11848	4.2449e-05	0.00155206
Bot_rep_c36916	Myosin-9	PREDICTED: LOW QUALITY PROTEIN: uncharacterized protein LOC100176948 [Ciona intestinalis]	564.948	886.893	243.003	0.273993	-1.86779	4.27111e-05	0.00156044
CAP3_round1_contig_6849	Carboxypeptidase A2	PREDICTED: carboxypeptidase A2-like [Ciona intestinalis]	7218.93	2208.37	12229.5	5.5378	2.46931	4.29699e-05	0.00156868
Bot_c16431	Unclassifiable EST	PREDICTED: putative 1-aminocyclopropane-1-carboxylate deaminase-like isoform 1 [Ciona intestinalis]	186.238	53.2623	319.213	5.99324	2.58334	4.30097e-05	0.00156893
Bot_c10767	Unclassifiable EST	No hits found	36.9503	73.9005	0	0	-Inf	4.30733e-05	0.00157004
Bot_c11240	Unclassifiable EST	No hits found	25.0263	45.328	4.72462	0.104232	-3.26213	4.31517e-05	0.00157169
454_debris_rep_c1675	Unclassifiable EST	No hits found	71.0134	127.391	14.6358	0.114889	-3.12169	4.32685e-05	0.00157396
Bot_c2929	SCAN domain-containing protein 3	PREDICTED: zinc finger MYM-type protein 6-like [Ciona intestinalis]	273.366	425.295	121.436	0.285534	-1.80826	4.33138e-05	0.00157396
Bot_c33566	Unclassifiable EST	complement component C3 precursor [Ciona intestinalis]	32.2459	51.4223	13.0695	0.25416	-1.97619	4.32864e-05	0.00157396
454_debris_rep_c1062	Unclassifiable EST	No hits found	12242.8	19782.9	4702.72	0.237717	-2.07269	4.35704e-05	0.00158207
Bot_rep_c37580	Unclassifiable EST	No hits found	60.5448	103.098	17.9912	0.174505	-2.51866	4.368e-05	0.00158483
Bot_c13001	Unclassifiable EST	No hits found	10.9528	1.80057	20.1051	11.166	3.48104	4.37718e-05	0.00158675
Bot_c33759	Unclassifiable EST	No hits found	93.6605	146.793	40.528	0.27609	-1.85679	4.38e-05	0.00158675
Bot_rep_c38266	Oncoprotein-induced transcript 3 protein	PREDICTED: oncoprotein-induced transcript 3 protein-like [Ciona intestinalis]	302.268	478.618	125.919	0.263088	-1.92638	4.39323e-05	0.00159033
CAP3_round1_contig_6681	Unclassifiable EST	No hits found	101.513	27.9982	175.028	6.2514	2.64418	4.40239e-05	0.00159243
CAP3_round1_contig_7419	Low molecular weight phosphotyrosine protein phosphatase	PREDICTED: low molecular weight phosphotyrosine protein phosphatase-like [Ciona intestinalis]	321.933	107.421	536.446	4.99385	2.32015	4.41229e-05	0.00159479
CCTT32402.b1	Unclassifiable EST	No hits found	31.7204	52.3953	11.0455	0.210811	-2.24598	4.42202e-05	0.00159709
Bot_rep_c58692	Unclassifiable EST	No hits found	157.375	72.4028	242.348	3.34722	1.74296	4.43869e-05	0.00160189
Bot_c31603	Dynein heavy chain 7, axonemal	PREDICTED: dynein heavy chain 7 axonemal partial [Ciona intestinalis]	52.2491	82.536	21.9623	0.266093	-1.91	4.4496e-05	0.0016046
Bot_c22615	UPF0691 protein C9orf116	PREDICTED: UPF0691 protein C9orf116-like [Ciona intestinalis]	21.0508	39.2016	2.89991	0.0739742	-3.75683	4.49338e-05	0.00161793
CAP3_round1_contig_8259	Keratin-associated protein 9-1	No hits found	3289.82	1502.92	5076.71	3.37789	1.75612	4.49117e-05	0.00161793
Bot_c20604	Cartilage intermediate layer protein 1	PREDICTED: uncharacterized protein LOC100183600 [Ciona intestinalis]	345.607	16.6162	674.598	40.5988	5.34336	4.50498e-05	0.00161824
Bot_c21332	Protein FAM173A	PREDICTED: protein FAM173B [Ciona intestinalis]	75.8493	32.9587	118.74	3.60268	1.84907	4.50792e-05	0.00161824
Bot_rep_c42335	Unclassifiable EST	No hits found	4.3711	8.74219	0	0	-Inf	4.50474e-05	0.00161824
CAP3_round1_contig_3798	Ferric-chelate reductase 1	PREDICTED: putative ferric-chelate reductase 1 [Ciona intestinalis]	551.63	851.609	251.651	0.2955	-1.75877	4.50606e-05	0.00161824
Bot_c30210	Unclassifiable EST	No hits found	13.1064	2.15061	24.0623	11.1886	3.48395	4.51339e-05	0.00161897
CAP3_round1_contig_7754	Unclassifiable EST	PREDICTED: uncharacterized protein LOC101242004 [Ciona intestinalis]	479.982	224.499	735.465	3.27602	1.71194	4.52988e-05	0.00162366
Bot_rep_c54065	Elongation factor 1-alpha 1	PREDICTED: elongation factor 1-alpha [Ciona intestinalis]	196.609	392.626	0.592442	0.00150892	-9.37226	4.55771e-05	0.0016324
Bot_rep_c49511	Unclassifiable EST	PREDICTED: protein dcd1B [Ciona intestinalis]	416.593	639.183	194.002	0.303516	-1.72016	4.60493e-05	0.00164682
CAP3_round1_contig_3180	Lymphocyte antigen 75	PREDICTED: mannose-binding protein A-like [Ciona intestinalis]	59.0811	100.39	17.7721	0.17703	-2.49794	4.60266e-05	0.00164682
CAP3_round1_contig_8933	Trypsin-2	PREDICTED: cationic trypsin-3-like [Ciona intestinalis]	2802.71	4799.14	806.289	0.168007	-2.57341	4.6175e-05	0.00165007
Bot_c9056	Solute carrier family 13 member 2	PREDICTED: solute carrier family 13 member 3-like [Ciona intestinalis]	22.1888	35.9725	8.40522	0.233657	-2.09754	4.62181e-05	0.00165036
CAP3_round1_contig_5784	Unclassifiable EST	No hits found	254.142	112.363	395.921	3.5236	1.81705	4.63895e-05	0.00165523
Bot_c6159	Lutropin-choriogonadotropic hormone receptor	G-protein coupled receptor GRL101 precursor-like [Ciona intestinalis]	6.14896	11.0335	1.26444	0.1146	-3.12532	4.64786e-05	0.00165717
CCTT25472.b1	Unclassifiable EST	No hits found	16.4014	27.2299	5.57298	0.204664	-2.28867	4.67101e-05	0.00166416
Bot_c12296	Chymotrypsinogen B2	PREDICTED: uncharacterized protein LOC100185187 [Ciona intestinalis]	13.8371	23.6921	3.9821	0.168077	-2.5728	4.68294e-05	0.00166716
Bot_c31969	Unclassifiable EST	No hits found	32.7941	52.8089	12.7794	0.241993	-2.04696	4.68696e-05	0.00166734
Bot_rep_c38901	Unclassifiable EST	No hits found	124.334	49.4794	199.189	4.0257	2.00924	4.69297e-05	0.00166823
CAP3_round1_contig_5599	Unclassifiable EST	No hits found	2935.41	1337.44	4533.38	3.3896	1.76111	4.72223e-05	0.00167736
Bot_rep_c42621	Unclassifiable EST	No hits found	5.05624	10.1125	0	0	-Inf	4.75138e-05	0.00168646
Bot_c4897	Putative nuclease HARBI1	PREDICTED: putative nuclease HARBI1-like [Ciona intestinalis]	117.751	54.1868	181.316	3.34613	1.74249	4.76486e-05	0.00168997
Bot_rep_c37840	Unclassifiable EST	No hits found	78.3542	32.7927	123.916	3.77876	1.91791	4.77041e-05	0.00169068
Bot_c25656	Serine/threonine-protein kinase/endoribonuclease IRE1	PREDICTED: serine/threonine-protein kinase STK11 [Ciona intestinalis]	155.287	281.105	29.4701	0.104837	-3.25379	4.7801e-05	0.00169284
Bot_c13203	Unclassifiable EST	No hits found	63.7752	112.929	14.6215	0.129475	-2.94925	4.78638e-05	0.0016938
Bot_c8975	Unclassifiable EST	No hits found	211.351	368.711	53.9911	0.146432	-2.7717	4.82603e-05	0.00170556
CAP3_round1_contig_5380	Cytochrome c	PREDICTED: cytochrome c somatic [Ciona intestinalis]	3460.7	1023.72	5897.68	5.76102	2.52633	4.82683e-05	0.00170556
Bot_c21141	Dynein heavy chain 17, axonemal	PREDICTED: dynein beta chain ciliary-like partial [Ciona intestinalis]	32.5139	56.639	8.38882	0.14811	-2.75526	4.85522e-05	0.00171431
CCTT42955.g1	Unclassifiable EST	No hits found	29.7592	59.5185	0	0	-Inf	4.86663e-05	0.00171706
CAP3_round1_contig_69	Chymotrypsinogen B2	PREDICTED: chymotrypsinogen A-like [Ciona intestinalis]	1927.05	3160.4	693.693	0.219496	-2.18774	4.87129e-05	0.00171743
Bot_c21174	ATP-dependent DNA helicase Q4	PREDICTED: ATP-dependent DNA helicase Q4 [Ciona intestinalis]	15.8541	26.3959	5.31243	0.20126	-2.31287	4.89154e-05	0.00172329
Bot_c29729	Unclassifiable EST	No hits found	9.02217	17.106	0.93833	0.0548538	-4.18827	4.93336e-05	0.00173672
Bot_rep_c41676	Atlastin-1	PREDICTED: atlastin-2 [Ciona intestinalis]	20.0061	32.2933	7.7188	0.239021	-2.06479	4.9702e-05	0.0017484
Bot_c13599	Unclassifiable EST	No hits found	57.7911	107.1	8.48224	0.0791993	-3.65837	4.98618e-05	0.00175272
Bot_c9895	Hemicentin-1	PREDICTED: hemicentin-1 [Ciona intestinalis]	42.3916	67.1348	17.6484	0.26288	-1.92752	4.99629e-05	0.00175497
Bot_rep_c38935	Unclassifiable EST	No hits found	11.2465	18.7014	3.79169	0.202749	-2.30223	5.01356e-05	0.00175911
CCTT35421.b1	Unclassifiable EST	No hits found	6.39916	11.258	1.54036	0.136825	-2.8696	5.01553e-05	0.00175911
Bot_c3635	40S ribosomal protein S4, Y isoform 1	PREDICTED: lon protease 2-like [Ciona intestinalis]	32.6597	65.3194	0	0	-Inf	5.04338e-05	0.00176757
CAP3_round1_contig_6707	Unclassifiable EST	No hits found	790.426	1550.77	30.083	0.0193988	-5.68789	5.13682e-05	0.00179899
Bot_rep_c54162	Protein jagged-2	PREDICTED: transmembrane cell adhesion receptor mua-3-like [Ciona intestinalis]	298.138	460.404	135.872	0.295114	-1.76065	5.14507e-05	0.00180055
Bot_rep_c40628	Unclassifiable EST	No hits found	16.3349	27.0172	5.6525	0.209218	-2.25692	5.16501e-05	0.00180619
Bot_rep_c35865	Unclassifiable EST	No hits found	131.42	262.223	0.616626	0.00235153	-8.73219	5.18121e-05	0.00181052
Bot_c15020	La-related protein 6	PREDICTED: uncharacterized protein LOC100175449 [Ciona intestinalis]	21.2395	41.8305	0.648563	0.0155046	-6.01116	5.18736e-05	0.00181133
Bot_c17902	Ribonuclease UK114	PREDICTED: ribonuclease UK114 [Ciona intestinalis]	1152.81	2159.15	146.477	0.0678402	-3.88172	5.19315e-05	0.00181202
CAP3_round1_contig_5849	Unclassifiable EST	No hits found	131.976	245.737	18.2149	0.0741235	-3.75392	5.21113e-05	0.00181695
Bot_c15371	Unclassifiable EST	No hits found	25.4055	41.6754	9.13551	0.219206	-2.18964	5.21923e-05	0.00181843
Bot_rep_c37876	Unclassifiable EST	PREDICTED: uncharacterized protein LOC100178306 [Ciona intestinalis]	81.4289	143.746	19.112	0.132957	-2.91097	5.28606e-05	0.00183766
CAP3_round1_contig_7476	Unclassifiable EST	PREDICTED: uncharacterized protein LOC100183750 [Ciona intestinalis]	62.2248	112.348	12.1012	0.107712	-3.21475	5.28245e-05	0.00183766
CAP3_round1_contig_9330	Serine protease 48	PREDICTED: uncharacterized protein LOC100181181 [Ciona intestinalis]	1390.87	2436.1	345.637	0.141881	-2.81724	5.28335e-05	0.00183766
Bot_rep_c46746	Unclassifiable EST	No hits found	202.655	318.119	87.1924	0.274088	-1.86729	5.31488e-05	0.00184633
Bot_c21132	Carboxypeptidase A2	PREDICTED: carboxypeptidase A2-like [Ciona intestinalis]	475.923	761.557	190.289	0.249868	-2.00076	5.33523e-05	0.00185204
CAP3_round1_contig_9596	Unclassifiable EST	No hits found	171.271	282.727	59.8164	0.21157	-2.24079	5.3467e-05	0.00185466
Bot_rep_c36137	Collectin-10	PREDICTED: uncharacterized protein LOC100186027 [Ciona intestinalis]	130.428	260.383	0.473477	0.00181839	-9.10312	5.36251e-05	0.00185878
CAP3_round1_contig_7669	Cysteine-rich motor neuron 1 protein	No hits found	68.4864	129.344	7.62838	0.0589773	-4.0837	5.36783e-05	0.00185926
Bot_c22608	Unclassifiable EST	No hits found	25.1662	40.2162	10.1161	0.251544	-1.99112	5.37605e-05	0.00186075
Bot_c25642	Tubulin beta-2C chain	PREDICTED: tubulin beta chain-like isoform 1 [Ciona intestinalis]	198.839	397.03	0.648563	0.00163354	-9.25778	5.39483e-05	0.00186452
Bot_c3898	Guanine nucleotide-binding protein subunit beta-2-like 1	PREDICTED: guanine nucleotide binding protein beta polypeptide 2-like 1-like [Ciona intestinalis]	32.3943	64.7886	0	0	-Inf	5.39283e-05	0.00186452
Bot_rep_c59583	Unclassifiable EST	No hits found	9.68081	17.0608	2.30077	0.134857	-2.8905	5.40646e-05	0.00186718
Bot_c1956	Collectin-11	PREDICTED: conglutinin-like [Ciona intestinalis]	38.6792	66.6497	10.7087	0.160672	-2.63781	5.41561e-05	0.00186898
Bot_c14647	Titin	connectin [Ciona intestinalis]	7.98037	14.1614	1.79935	0.12706	-2.97642	5.4308e-05	0.00187286
Bot_c2742	Pancreatic triacylglycerol lipase	PREDICTED: pancreatic triacylglycerol lipase-like [Ciona intestinalis]	199.283	305.519	93.048	0.304558	-1.71521	5.46838e-05	0.00188191
Bot_c32792	Sushi, von Willebrand factor type A, EGF and pentraxin	PREDICTED: uncharacterized protein LOC100181069 [Ciona intestinalis]	3.33546	6.45325	0.217667	0.0337298	-4.88983	5.47335e-05	0.00188191
Bot_c32904	MAM and LDL-receptor class A domain-containing protein C10orf112	PREDICTED: uncharacterized protein LOC100180395 [Ciona intestinalis]	11.5019	19.4919	3.51198	0.180176	-2.47252	5.46546e-05	0.00188191
Bot_rep_c36360	Histone H2A type 1-C	PREDICTED: histone H2A.x [Ciona intestinalis]	77.2381	154.178	0.298392	0.00193537	-9.01317	5.47693e-05	0.00188191
Bot_rep_c59738	Unclassifiable EST	No hits found	55.5401	87.3398	23.7403	0.271816	-1.8793	5.47011e-05	0.00188191
Bot_c21852	Ankyrin repeat and MYND domain-containing protein 2	PREDICTED: ankyrin repeat and MYND domain-containing protein 2 [Ciona intestinalis]	158.562	45.781	271.344	5.927	2.5673	5.48924e-05	0.00188389
Bot_rep_c40929	Unclassifiable EST	No hits found	4.18785	7.70569	0.670008	0.0869498	-3.52367	5.49066e-05	0.00188389
Bot_c29436	ATP-dependent DNA helicase Q4	PREDICTED: ATP-dependent DNA helicase Q4 [Ciona intestinalis]	38.0385	61.2928	14.7841	0.241205	-2.05167	5.49917e-05	0.00188545
CAP3_round1_contig_9496	Tubulin beta-2C chain	PREDICTED: tubulin beta chain [Ciona intestinalis]	874.533	1377.18	371.891	0.270039	-1.88876	5.51579e-05	0.00188978
Bot_c18306	Cubilin	PREDICTED: uncharacterized protein LOC100175720 [Ciona intestinalis]	4.80537	8.93131	0.679437	0.0760735	-3.71646	5.54906e-05	0.0018998
Bot_c6713	Dolichyl-P-Man:Man(7)GlcNAc(2)-PP-dolichyl-alpha-1,	PREDICTED: probable Dol-P-Man:Man(7)GlcNAc(2)-PP-Dol alpha-1 6-mannosyltransferase [Ciona intestinalis]	25.6482	8.70404	42.5924	4.89341	2.29084	5.55514e-05	0.00190004
CAP3_round1_contig_9648	Unclassifiable EST	No hits found	387.402	603.08	171.724	0.284746	-1.81225	5.55777e-05	0.00190004
CAP3_round1_contig_4093	Unclassifiable EST	No hits found	59.4109	93.4657	25.3561	0.271287	-1.88211	5.57607e-05	0.00190492
Bot_rep_c45816	Unclassifiable EST	No hits found	393.257	616.295	170.219	0.276197	-1.85623	5.58314e-05	0.00190596
CAP3_round1_contig_6910	Proactivator polypeptide	PREDICTED: uncharacterized protein LOC100176110 [Ciona intestinalis]	3483.72	5317.25	1650.18	0.310344	-1.68806	5.59212e-05	0.00190765
Bot_rep_c58933	Unclassifiable EST	PREDICTED: calcium-activated chloride channel regulator 4-like [Ciona intestinalis]	1251.14	2042.03	460.246	0.225387	-2.14953	5.60696e-05	0.00191133
Bot_rep_c50633	Low-density lipoprotein receptor-related protein 3	No hits found	275.167	112.333	438.002	3.89915	1.96316	5.64774e-05	0.00192385
CAP3_round1_contig_6626	Kelch-like protein 20	PREDICTED: kelch-like protein 12-like [Ciona intestinalis]	42.9036	67.959	17.8481	0.26263	-1.92889	5.66091e-05	0.00192695
CAP3_round1_contig_8386	NFX1-type zinc finger-containing protein 1	PREDICTED: NFX1-type zinc finger-containing protein 1-like [Ciona intestinalis]	73.0362	116.207	29.8652	0.257	-1.96016	5.66705e-05	0.00192765
Bot_c9	Protein Hook homolog 3	PREDICTED: uncharacterized protein LOC101243370 [Ciona intestinalis]	701.395	1253.52	149.274	0.119084	-3.06995	5.67183e-05	0.00192789
Bot_c11614	Protocadherin Fat 3	PREDICTED: protocadherin-18 [Ciona intestinalis]	44.3422	71.4631	17.2214	0.240983	-2.053	5.69187e-05	0.00193332
Bot_rep_c46364	Chymotrypsinogen B2	PREDICTED: chymotrypsinogen A-like [Ciona intestinalis]	3425.56	5760.63	1090.49	0.189301	-2.40125	5.73392e-05	0.0019462
Bot_c4330	Low-density lipoprotein receptor-related protein 4	PREDICTED: uncharacterized protein LOC100179640 [Ciona intestinalis]	1012.23	1700.09	324.357	0.190788	-2.38996	5.76287e-05	0.00195463
Bot_rep_c44838	Unclassifiable EST	No hits found	7.47531	13.6762	1.27441	0.0931846	-3.42376	5.78022e-05	0.00195911
Bot_c15184	Unclassifiable EST	No hits found	34.1147	68.2293	0	0	-Inf	5.7872e-05	0.00195958
Bot_c34043	Unclassifiable EST	PREDICTED: uncharacterized protein LOC101242224 [Ciona intestinalis]	16.6143	27.2626	5.96601	0.218835	-2.19208	5.78988e-05	0.00195958
Bot_c23256	Sodium/myo-inositol cotransporter 2	PREDICTED: sodium/glucose cotransporter 4 [Ciona intestinalis]	92.9655	145.264	40.6666	0.279949	-1.83676	5.81084e-05	0.00196386
Bot_rep_c55464	Unclassifiable EST	No hits found	150.3	280.892	19.7082	0.0701629	-3.83315	5.8104e-05	0.00196386
CAP3_round1_contig_9160	Unclassifiable EST	PREDICTED: cell number regulator 11-like [Ciona intestinalis]	252.444	387.468	117.419	0.303042	-1.72241	5.84389e-05	0.00197363
Bot_rep_c34920	Trypsin-2	PREDICTED: cationic trypsin-3-like [Ciona intestinalis]	1254.41	2277.24	231.566	0.101687	-3.29779	5.89774e-05	0.00199039
Bot_c22899	Unclassifiable EST	No hits found	12.5578	21.2434	3.87224	0.18228	-2.45577	5.91533e-05	0.00199349
Bot_rep_c51846	Serine/threonine-protein phosphatase 2A 56 kDa regulatory subunit	PREDICTED: serine/threonine-protein phosphatase 2A 56 kDa regulatory subunit beta isoform [Ciona intestinalis]	939.671	1626.08	253.257	0.155747	-2.68273	5.9146e-05	0.00199349
Bot_c6686	40S ribosomal protein SA	PREDICTED: 40S ribosomal protein SA-like [Ciona intestinalis]	32.3432	64.6863	0	0	-Inf	5.93948e-05	0.0020002
Bot_c13011	Unclassifiable EST	PREDICTED: NACHT LRR and PYD domains-containing protein 1-like [Ciona intestinalis]	21.3142	34.7526	7.87585	0.226626	-2.14161	6.00995e-05	0.00202106
Bot_rep_c59952	Unclassifiable EST	No hits found	88.3462	136.882	39.8107	0.29084	-1.7817	6.00604e-05	0.00202106
CAP3_round1_contig_2203	Pancreatic secretory trypsin inhibitor	No hits found	50.0594	80.0595	20.0593	0.250555	-1.9968	6.01558e-05	0.00202152
Bot_c21061	Unclassifiable EST	No hits found	5.62575	10.1434	1.10806	0.109239	-3.19444	6.02542e-05	0.00202339
CAP3_round1_contig_9092	Unclassifiable EST	No hits found	12.0548	21.2559	2.85362	0.134251	-2.897	6.0707e-05	0.00203715
Bot_c7612	60S ribosomal protein L7a	PREDICTED: 60S ribosomal protein L7a isoform 1 [Ciona intestinalis]	29.4305	58.861	0	0	-Inf	6.11397e-05	0.00205022
Bot_c22725	Putative protein TPRXL	No hits found	94.1846	173.89	14.4789	0.0832644	-3.58616	6.12585e-05	0.00205275
Bot_c17234	Mucin-3A	No hits found	8.8256	15.9456	1.70562	0.106965	-3.22479	6.14162e-05	0.00205657
Bot_rep_c35847	Intelectin-1	PREDICTED: intelectin-1b-like partial [Ciona intestinalis]	527.267	816.419	238.115	0.291658	-1.77765	6.14907e-05	0.00205761
Bot_rep_c46855	Unclassifiable EST	No hits found	66.9	122.699	11.1013	0.0904758	-3.46632	6.1635e-05	0.00206099
Bot_c27424	Dynein heavy chain 7, axonemal	PREDICTED: dynein heavy chain 7 axonemal partial [Ciona intestinalis]	33.1037	53.0391	13.1683	0.248276	-2.00998	6.17739e-05	0.00206417
CAP3_round1_contig_7966	Trypsin-2	PREDICTED: cationic trypsin-3-like [Ciona intestinalis]	4310.09	7751.66	868.512	0.112042	-3.15789	6.20693e-05	0.00207258
Bot_rep_c35575	Unclassifiable EST	No hits found	41.1784	68.631	13.7258	0.199995	-2.32197	6.23184e-05	0.00207943
CAP3_round1_contig_3936	Oxysterol-binding protein-related protein 6	PREDICTED: oxysterol-binding protein 1-like [Ciona intestinalis]	344.998	531.772	158.223	0.29754	-1.74885	6.24056e-05	0.00208088
Bot_rep_c41370	Unclassifiable EST	No hits found	2.49951	4.99903	0	0	-Inf	6.24502e-05	0.0020809
Bot_c5490	Carboxypeptidase O	PREDICTED: carboxypeptidase A2-like [Ciona intestinalis]	30.209	47.3735	13.0444	0.275352	-1.86065	6.2734e-05	0.00208888
Bot_rep_c41541	Sodium- and chloride-dependent transporter XTRP3	PREDICTED: sodium-dependent neutral amino acid transporter B(0)AT1 [Ciona intestinalis]	82.4435	127.909	36.978	0.289096	-1.79038	6.28467e-05	0.00209117
Bot_c20654	Unclassifiable EST	No hits found	57.0632	93.8034	20.3231	0.216656	-2.20652	6.30629e-05	0.00209689
Bot_c42382	Receptor-type tyrosine-protein phosphatase epsilon	PREDICTED: receptor-type tyrosine-protein phosphatase C-like partial [Ciona intestinalis]	108.17	215.99	0.350171	0.00162124	-9.26869	6.4066e-05	0.00212745
Bot_c49897	Unclassifiable EST	No hits found	45.9572	72.3282	19.5862	0.270796	-1.88472	6.4072e-05	0.00212745
CAP3_round1_contig_7413	Unclassifiable EST	No hits found	1900.63	872.851	2928.4	3.35498	1.74631	6.4585e-05	0.00214093
CCTT29494.g1	Unclassifiable EST	No hits found	11.8891	21.8067	1.97158	0.0904119	-3.46734	6.45275e-05	0.00214093
CCTU19752.g2	CTTNBP2 N-terminal-like protein	PREDICTED: WD repeat-containing protein 26 [Ciona intestinalis]	10.0245	17.1961	2.85282	0.165899	-2.59162	6.46137e-05	0.00214093
Bot_c11606	RING finger protein 213	PREDICTED: E3 ubiquitin-protein ligase RNF213-like [Ciona intestinalis]	100.508	156.15	44.8656	0.287323	-1.79925	6.47675e-05	0.00214453
Bot_c4064	Dynein heavy chain 10, axonemal	PREDICTED: dynein heavy chain 10 axonemal [Ciona intestinalis]	23.4092	38.0872	8.7313	0.229245	-2.12504	6.51038e-05	0.00215416
CAP3_round1_contig_7852	Trypsin-2	PREDICTED: cationic trypsin-3-like [Ciona intestinalis]	4087.68	6743.68	1431.68	0.2123	-2.23583	6.52596e-05	0.00215781
Bot_c3207	Sodium-dependent glucose transporter 1	PREDICTED: sodium-dependent glucose transporter 1 [Ciona intestinalis]	75.1012	130.45	19.7529	0.151422	-2.72336	6.54245e-05	0.00216175
Bot_rep_c58250	Unclassifiable EST	No hits found	138.916	226.672	51.1598	0.2257	-2.14752	6.56527e-05	0.00216752
CAP3_round1_contig_7926	Neutral and basic amino acid transport protein rBAT	PREDICTED: neutral and basic amino acid transport protein rBAT-like [Ciona intestinalis]	2468.52	3787.98	1149.07	0.303345	-1.72097	6.56908e-05	0.00216752
454_debris_rep_c2092	Chymotrypsin-like protease CTRL-1	PREDICTED: chymotrypsinogen A-like [Ciona intestinalis]	2388.64	4068.9	708.383	0.174097	-2.52204	6.62126e-05	0.0021817
Bot_c12824	Dihydrofolate reductase	PREDICTED: proteasome assembly chaperone 1-like [Ciona intestinalis]	30.9979	49.3489	12.647	0.256277	-1.96423	6.61991e-05	0.0021817
Bot_rep_c36681	Unclassifiable EST	PREDICTED: pulmonary surfactant-associated protein D-like [Ciona intestinalis]	16.4653	28.2114	4.71921	0.16728	-2.57966	6.66059e-05	0.00219009
Bot_rep_c55062	Unclassifiable EST	No hits found	3.50158	6.66626	0.336899	0.0505379	-4.30649	6.65253e-05	0.00219009
CAP3_round1_contig_4919	Unclassifiable EST	No hits found	9.27627	15.7182	2.83431	0.18032	-2.47137	6.6562e-05	0.00219009
Bot_c28057	Unclassifiable EST	No hits found	7.82332	13.7742	1.87242	0.135937	-2.87899	6.68719e-05	0.00219731
Bot_c34170	Unclassifiable EST	No hits found	32.3358	13.4678	51.2038	3.80195	1.92674	6.70863e-05	0.0022013
Bot_c7856	Microtubule-actin cross-linking factor 1, isoforms 1/2/3/5	PREDICTED: microtubule-actin cross-linking factor 1 isoforms 1/2/3/5-like [Ciona intestinalis]	22.7668	36.5406	8.99291	0.246107	-2.02264	6.70443e-05	0.0022013
CAP3_round1_contig_2900	Acetyl-CoA carboxylase 1	PREDICTED: LOW QUALITY PROTEIN: acetyl-CoA carboxylase-like [Ciona intestinalis]	78.9071	122.982	34.8318	0.283226	-1.81997	6.72759e-05	0.00220599
CAP3_round1_contig_492	Platelet glycoprotein 4	PREDICTED: platelet glycoprotein 4-like [Ciona intestinalis]	427.271	743.71	110.833	0.149027	-2.74636	6.75933e-05	0.00221486
CAP3_round1_contig_4267	GatC-like protein	PREDICTED: glutamyl-tRNA(Gln) amidotransferase subunit C mitochondrial-like [Ciona intestinalis]	250.755	112.227	389.284	3.46872	1.7944	6.77482e-05	0.0022184
Bot_c14902	Unclassifiable EST	No hits found	19.4215	32.0538	6.78921	0.211807	-2.23918	6.83041e-05	0.00223352
Bot_c23554	Unclassifiable EST	No hits found	43.3834	69.0631	17.7036	0.25634	-1.96387	6.82823e-05	0.00223352
Bot_c13023	Dynein heavy chain 7, axonemal	PREDICTED: dynein heavy chain 3 axonemal-like [Ciona intestinalis]	19.3865	31.218	7.55492	0.242005	-2.04689	6.84154e-05	0.00223561
Bot_c39602	Unclassifiable EST	No hits found	35.1123	55.6429	14.5818	0.26206	-1.93203	6.84815e-05	0.00223623
Bot_c25429	Unclassifiable EST	No hits found	25.3913	40.787	9.99567	0.24507	-2.02873	6.85818e-05	0.00223796
Bot_rep_c43401	Unclassifiable EST	No hits found	32.9018	52.394	13.4096	0.255938	-1.96613	6.90925e-05	0.00225301
CAP3_round1_contig_73	Unclassifiable EST	No hits found	9.11562	15.4031	2.82811	0.183606	-2.44531	6.91382e-05	0.00225301
Bot_rep_c39289	Unclassifiable EST	No hits found	16.726	26.7989	6.65308	0.248259	-2.01008	6.94143e-05	0.00226045
Bot_rep_c37053	Unclassifiable EST	No hits found	6.48138	11.583	1.37978	0.119121	-3.0695	6.94881e-05	0.0022613
Bot_rep_c42563	Unclassifiable EST	No hits found	22.6559	36.7128	8.59901	0.234224	-2.09404	6.97512e-05	0.0022683
CAP3_round1_contig_3027	Sjoegren syndrome nuclear autoantigen 1	PREDICTED: Sjoegren syndrome nuclear autoantigen 1 homolog [Ciona intestinalis]	37.6031	64.9338	10.2725	0.1582	-2.66018	6.99139e-05	0.00227203
CAP3_round1_contig_7218	Unclassifiable EST	PREDICTED: uncharacterized protein LOC100185697 [Ciona intestinalis]	1146.28	1915.94	376.626	0.196575	-2.34684	6.99999e-05	0.00227327
454_debris_c430	Unclassifiable EST	PREDICTED: uncharacterized protein LOC100179010 [Ciona intestinalis]	13.6028	22.6427	4.56287	0.201517	-2.31103	7.01923e-05	0.00227796
Bot_rep_c55532	Unclassifiable EST	No hits found	31.5054	63.0108	0	0	-Inf	7.04e-05	0.00228313
CAP3_round1_contig_6231	Unclassifiable EST	No hits found	25.6797	43.8546	7.50476	0.171128	-2.54685	7.11275e-05	0.00230514
Bot_c33318	Wnt inhibitory factor 1	PREDICTED: von Willebrand factor-like [Ciona intestinalis]	99.6605	157.479	41.842	0.265699	-1.91214	7.13269e-05	0.00231003
454_debris_rep_c946	Chymotrypsinogen B2	PREDICTED: chymotrypsinogen A-like [Ciona intestinalis]	4194.8	6937.86	1451.74	0.209249	-2.25671	7.16277e-05	0.0023166
CAP3_round1_contig_7458	Unclassifiable EST	PREDICTED: protein FAM177A1-like [Ciona intestinalis]	72.8967	136.689	9.10409	0.0666043	-3.90824	7.16016e-05	0.0023166
Bot_c22405	Unclassifiable EST	No hits found	70.3224	140.47	0.175086	0.00124643	-9.64798	7.18701e-05	0.00232285
Bot_c14160	Unclassifiable EST	No hits found	8.94602	15.2472	2.64488	0.173467	-2.52727	7.19406e-05	0.00232354
Bot_c3513	Meprin A subunit beta	PREDICTED: dorsal-ventral patterning tolloid-like protein 1-like [Ciona intestinalis]	23.5135	39.4295	7.59756	0.192687	-2.37567	7.22883e-05	0.00233318
Bot_c16712	Calreticulin	PREDICTED: calreticulin [Ciona intestinalis]	22.843	45.686	0	0	-Inf	7.25047e-05	0.00233857
Bot_c6523	Unclassifiable EST	No hits found	406.257	622.619	189.895	0.304993	-1.71315	7.26536e-05	0.00234178
Bot_rep_c42756	Unclassifiable EST	No hits found	6.36814	11.2613	1.47495	0.130974	-2.93264	7.28711e-05	0.00234719
Bot_rep_c49149	Disintegrin and metalloproteinase domain-containing protein 9	PREDICTED: disintegrin and metalloproteinase domain-containing protein 12 [Ciona intestinalis]	100.724	174.455	26.9927	0.154726	-2.69221	7.29991e-05	0.00234972
Bot_c12301	Unclassifiable EST	PREDICTED: caspase recruitment domain-containing protein 11-like [Ciona intestinalis]	8.18774	14.2899	2.08558	0.145947	-2.77648	7.32087e-05	0.00235486
Bot_c29512	Signal transducer and activator of transcription 5A	PREDICTED: signal transducer and activator of transcription 5A [Ciona intestinalis]	13.7321	22.7948	4.66936	0.204844	-2.2874	7.33965e-05	0.0023593
Bot_rep_c39292	Unclassifiable EST	No hits found	9.88571	17.3567	2.4147	0.139122	-2.84558	7.35492e-05	0.00236261
Bot_c26785	Unclassifiable EST	No hits found	3.56119	7.12238	0	0	-Inf	7.36464e-05	0.00236271
Bot_c30935	Unclassifiable EST	No hits found	916.769	211.57	1621.97	7.66635	2.93854	7.36522e-05	0.00236271
Bot_rep_c35773	Programmed cell death protein 5	PREDICTED: programmed cell death protein 5-like [Ciona intestinalis]	1279.05	363.138	2194.95	6.0444	2.5956	7.40105e-05	0.0023726
Bot_rep_c55834	Williams-Beuren syndrome chromosomal region 27 protein	PREDICTED: Williams-Beuren syndrome chromosomal region 27 protein-like [Ciona intestinalis]	129.62	57.0552	202.184	3.54366	1.82524	7.43918e-05	0.00238321
Bot_rep_c44485	Leucine-rich repeat-containing protein 58	No hits found	12.024	20.3633	3.68478	0.180952	-2.46632	7.44581e-05	0.00238372
Bot_c28839	Unclassifiable EST	No hits found	10.9302	18.5416	3.31881	0.178993	-2.48202	7.48251e-05	0.00239385
CAP3_round1_contig_5910	Unclassifiable EST	No hits found	297.778	112.513	483.043	4.29321	2.10206	7.48965e-05	0.00239451
Bot_c31773	Sushi, von Willebrand factor type A, EGF and pentraxin	PREDICTED: uncharacterized protein LOC100181069 [Ciona intestinalis]	6.29931	11.2215	1.37715	0.122725	-3.0265	7.50467e-05	0.00239673
Bot_rep_c40470	Unclassifiable EST	No hits found	69.8796	118.857	20.9018	0.175857	-2.50753	7.50672e-05	0.00239673
Bot_rep_c35370	Creatine kinase U-type, mitochondrial	PREDICTED: creatine kinase S-type mitochondrial-like [Ciona intestinalis]	711.301	1198.25	224.356	0.187237	-2.41706	7.54862e-05	0.00240849
Bot_rep_c48199	Unclassifiable EST	No hits found	22.0696	36.1495	7.98967	0.221017	-2.17777	7.57444e-05	0.0024151
Bot_c26703	Receptor-type tyrosine-protein phosphatase alpha	PREDICTED: uncharacterized protein LOC100185528 [Ciona intestinalis]	28.8986	46.6888	11.1084	0.237925	-2.07142	7.58123e-05	0.00241564
Bot_rep_c59040	Unclassifiable EST	No hits found	244.671	380.162	109.181	0.287196	-1.79989	7.62829e-05	0.002429
Bot_c11551	Unclassifiable EST	No hits found	6.24714	11.0507	1.44358	0.130633	-2.93641	7.67597e-05	0.0024409
Bot_c16350	Chymotrypsinogen B	PREDICTED: uncharacterized protein LOC100180900 [Ciona intestinalis]	329.456	560.497	98.415	0.175585	-2.50976	7.67505e-05	0.0024409
Bot_c16830	Unclassifiable EST	No hits found	83.7931	130.336	37.2502	0.285802	-1.80691	7.70523e-05	0.00244728
Bot_c27812	Protein jagged-1	PREDICTED: EGF-like module-containing mucin-like hormone receptor-like 1-like partial [Ciona intestinalis]	27.1507	50.135	4.16639	0.0831033	-3.58895	7.70638e-05	0.00244728
Bot_rep_c42687	Unclassifiable EST	No hits found	48.3198	74.7726	21.867	0.292446	-1.77376	7.71575e-05	0.00244861
Bot_c3703	Unclassifiable EST	No hits found	30.7738	50.5441	11.0036	0.217703	-2.19957	7.75457e-05	0.00245599
CAP3_round1_contig_368	Putative trypsin-6	PREDICTED: cationic trypsin-3-like [Ciona intestinalis]	350.194	687.24	13.1471	0.0191303	-5.708	7.75298e-05	0.00245599
CAP3_round1_contig_4819	SCAN domain-containing protein 3	PREDICTED: zinc finger MYM-type protein 6-like [Ciona intestinalis]	40.6847	64.1928	17.1766	0.267578	-1.90197	7.74678e-05	0.00245599
Bot_rep_c36013	Unclassifiable EST	No hits found	10.3346	20.6691	0	0	-Inf	7.77092e-05	0.00245953
CAP3_round1_contig_8951	Transmembrane protease serine 2	PREDICTED: uncharacterized protein LOC100181181 [Ciona intestinalis]	861.434	1418.4	304.463	0.214652	-2.21993	7.78889e-05	0.00246357
Bot_rep_c45749	Ubiquitin-conjugating enzyme E2 D2	PREDICTED: ubiquitin-conjugating enzyme E2-17 kDa-like [Ciona intestinalis]	97.7335	151.721	43.7462	0.288334	-1.79419	7.80574e-05	0.00246725
Bot_rep_c37969	Teneurin-2	PREDICTED: A disintegrin and metalloproteinase with thrombospondin motifs gon-1-like [Ciona intestinalis]	75.5982	117.904	33.292	0.282364	-1.82437	7.81551e-05	0.00246869
CAP3_round1_contig_18	Unclassifiable EST	No hits found	5089.61	2446.62	7732.59	3.16051	1.66016	7.89212e-05	0.00249123
Bot_c19469	Kelch-like protein 2	PREDICTED: kelch-like protein 3-like partial [Ciona intestinalis]	52.2443	83.9637	20.5249	0.244449	-2.03239	7.90782e-05	0.00249332
CCTT49400.b1	Unclassifiable EST	No hits found	3.56753	6.71771	0.417356	0.0621277	-4.00862	7.90927e-05	0.00249332
Bot_rep_c40486	Unclassifiable EST	No hits found	27.5763	10.8523	44.3004	4.08213	2.02932	7.93391e-05	0.00249776
CAP3_round1_contig_8336	Cystathionine beta-synthase	PREDICTED: cystathionine beta-synthase-like [Ciona intestinalis]	3405.38	754.667	6056.09	8.02485	3.00448	7.92999e-05	0.00249776
Bot_c17550	Unclassifiable EST	No hits found	237.983	474.534	1.43186	0.00301741	-8.37248	7.97251e-05	0.00250824
Bot_rep_c49178	Unclassifiable EST	No hits found	143.899	220.221	67.5771	0.30686	-1.70435	8.02336e-05	0.00252256
Bot_rep_c45701	Intelectin-1	PREDICTED: intelectin-1-like [Ciona intestinalis]	175.742	271.587	79.8965	0.294184	-1.76521	8.05653e-05	0.00253131
CAP3_round1_contig_3537	Unclassifiable EST	No hits found	328.197	506.504	149.889	0.295929	-1.75668	8.0896e-05	0.00254002
CCTT27149.b1	Single-strand selective monofunctional uracil DNA glycosylase	PREDICTED: single-strand selective monofunctional uracil DNA glycosylase [Ciona intestinalis]	11.3533	20.5187	2.18796	0.106632	-3.22928	8.12624e-05	0.00254983
Bot_rep_c38277	Unclassifiable EST	No hits found	60.6035	95.3442	25.8628	0.271257	-1.88227	8.13293e-05	0.00255024
CAP3_round1_contig_1776	Probable E3 ubiquitin-protein ligase HERC1	PREDICTED: probable E3 ubiquitin-protein ligase HERC1-like [Ciona intestinalis]	17.191	28.1689	6.21302	0.220563	-2.18074	8.15167e-05	0.00255442
Bot_c9803	NFX1-type zinc finger-containing protein 1	PREDICTED: NFX1-type zinc finger-containing protein 1-like [Ciona intestinalis]	27.9704	44.7436	11.1972	0.250253	-1.99854	8.16664e-05	0.00255575
Bot_rep_c44708	Unclassifiable EST	No hits found	9.119	15.7699	2.4681	0.156507	-2.6757	8.16669e-05	0.00255575
Bot_rep_c52154	Unclassifiable EST	No hits found	146.097	275.358	16.8356	0.0611406	-4.03173	8.20848e-05	0.00256713
Bot_rep_c45717	NFX1-type zinc finger-containing protein 1	PREDICTED: NFX1-type zinc finger-containing protein 1-like [Ciona intestinalis]	16.5924	31.0565	2.12828	0.0685294	-3.86713	8.2439e-05	0.0025765
Bot_c17298	Unclassifiable EST	PREDICTED: uncharacterized protein LOC101242788 partial [Ciona intestinalis]	107.807	168.179	47.435	0.282051	-1.82597	8.26517e-05	0.00257975
Bot_c4585	Cordon-bleu protein-like 1	PREDICTED: cordon-bleu protein-like 1-like [Ciona intestinalis]	45.7426	72.0882	19.3971	0.269075	-1.89392	8.25995e-05	0.00257975
Bot_c4614	Unclassifiable EST	No hits found	25.5596	51.1191	0	0	-Inf	8.28631e-05	0.00258464
Bot_c16492	Unclassifiable EST	No hits found	73.4477	133.465	13.4302	0.100627	-3.31291	8.29622e-05	0.00258603
Bot_c25944	Unclassifiable EST	No hits found	97.0256	175.294	18.7569	0.107002	-3.22429	8.31101e-05	0.00258893
Bot_c42559	Unclassifiable EST	No hits found	42.9666	68.4064	17.5267	0.256214	-1.96458	8.3236e-05	0.00258945
Bot_rep_c51283	Unclassifiable EST	No hits found	363.354	551.902	174.805	0.316732	-1.65866	8.32138e-05	0.00258945
Bot_c19959	Transmembrane protease serine 2	PREDICTED: ovochymase-1-like [Ciona intestinalis]	303.23	520.068	86.3922	0.166117	-2.58973	8.35867e-05	0.00259695
Bot_rep_c37398	Unclassifiable EST	No hits found	65.8708	125.396	6.34556	0.0506042	-4.3046	8.35402e-05	0.00259695
Bot_rep_c37708	Unclassifiable EST	PREDICTED: uncharacterized protein LOC100175155 [Ciona intestinalis]	241.975	371.131	112.819	0.303987	-1.71792	8.39069e-05	0.00260519
Bot_c6592	60S ribosomal protein L31	PREDICTED: 60S ribosomal protein L31 isoform 1 [Ciona intestinalis]	22.6187	45.2375	0	0	-Inf	8.42196e-05	0.00261162
Bot_c895	Sodium-coupled monocarboxylate transporter 2	PREDICTED: sodium-coupled monocarboxylate transporter 1-like [Ciona intestinalis]	343.503	531.43	155.576	0.29275	-1.77226	8.42243e-05	0.00261162
Bot_rep_c54942	Unclassifiable EST	No hits found	53.8305	97.3379	10.3232	0.106055	-3.23711	8.4436e-05	0.00261647
CAP3_round1_contig_9483	Macrophage mannose receptor 1	PREDICTED: macrophage mannose receptor 1-like [Ciona intestinalis]	836.768	1283.34	390.193	0.304044	-1.71765	8.47126e-05	0.00262332
Bot_c9170	Unclassifiable EST	No hits found	26.0612	45.6568	6.46559	0.141613	-2.81998	8.48864e-05	0.00262699
Bot_c29285	Unclassifiable EST	PREDICTED: uncharacterized protein LOC100176385 [Ciona intestinalis]	11.6611	22.0071	1.31508	0.059757	-4.06475	8.56258e-05	0.00264813
Bot_c4094	Uncharacterized family 31 glucosidase KIAA1161	PREDICTED: uncharacterized family 31 glucosidase KIAA1161-like [Ciona intestinalis]	69.1783	108.421	29.9356	0.276105	-1.85671	8.64419e-05	0.00267163
CAP3_round1_contig_6263	Myosin-8	No hits found	43.0155	67.8207	18.2102	0.268506	-1.89698	8.69802e-05	0.00268651
Bot_rep_c39375	Pentraxin-related protein PTX3	No hits found	2.81707	5.47233	0.161813	0.0295693	-5.07975	8.72256e-05	0.00269234
CAP3_round1_contig_4583	Unclassifiable EST	PREDICTED: uncharacterized protein LOC100178306 [Ciona intestinalis]	14.9005	24.5701	5.23096	0.212899	-2.23176	8.74249e-05	0.00269673
CAP3_round1_contig_8486	Unclassifiable EST	PREDICTED: uncharacterized protein LOC100176896 [Ciona intestinalis]	330.852	503.184	158.521	0.315035	-1.66642	8.7608e-05	0.00270062
Bot_rep_c45226	Collagen alpha-1(XII) chain	PREDICTED: uncharacterized protein LOC100183026 [Ciona intestinalis]	2183.58	3299.3	1067.86	0.323661	-1.62744	8.81066e-05	0.00271115
Bot_rep_c56582	Lysozyme g-like protein 2	PREDICTED: lysozyme g-like [Ciona intestinalis]	88.3358	145.977	30.6944	0.210268	-2.2497	8.81214e-05	0.00271115
CAP3_round1_contig_7559	Unclassifiable EST	PREDICTED: uncharacterized protein LOC100176896 [Ciona intestinalis]	336.397	518.755	154.04	0.296941	-1.75175	8.80114e-05	0.00271115
Bot_c18124	Cholinesterase	PREDICTED: acetylcholinesterase [Ciona intestinalis]	1220.52	2054.37	386.67	0.188218	-2.40952	8.84775e-05	0.00271857
CAP3_round1_contig_2670	Tubulin polyglutamylase TTLL11	PREDICTED: uncharacterized protein LOC101242798 [Ciona intestinalis]	152.336	255.248	49.4235	0.193629	-2.36863	8.84636e-05	0.00271857
CAP3_round1_contig_7976	Succinate dehydrogenase [ubiquinone] iron-sulfur subunit,	PREDICTED: succinate dehydrogenase [ubiquinone] iron-sulfur subunit mitochondrial-like [Ciona intestinalis]	1324.06	571.442	2076.69	3.63412	1.86161	8.87769e-05	0.002726
Bot_c7993	Unclassifiable EST	PREDICTED: uncharacterized protein LOC100179815 [Ciona intestinalis]	110.872	192.256	29.487	0.153373	-2.70488	8.94482e-05	0.00274484
CAP3_round1_contig_5525	10 kDa heat shock protein, mitochondrial	PREDICTED: 10 kDa heat shock protein mitochondrial-like [Ciona intestinalis]	1749.38	816.339	2682.42	3.28591	1.71629	8.97054e-05	0.00275095
Bot_c17847	Unclassifiable EST	No hits found	21.5725	36.9032	6.24172	0.169137	-2.56373	9.06812e-05	0.00277907
Bot_c29188	Unclassifiable EST	No hits found	4.63204	9.26409	0	0	-Inf	9.08098e-05	0.00278121
Bot_rep_c46687	Unclassifiable EST	No hits found	59.3007	93.1147	25.4867	0.273713	-1.86927	9.0886e-05	0.00278175
Bot_c25595	Sushi, von Willebrand factor type A, EGF and pentraxin	PREDICTED: CUB and sushi domain-containing protein 3-like [Ciona intestinalis]	154.875	236.385	73.3661	0.310367	-1.68795	9.12286e-05	0.00278771
Bot_c32922	Unclassifiable EST	No hits found	12.9419	25.7115	0.172367	0.00670388	-7.22079	9.12574e-05	0.00278771
Bot_c7375	Unclassifiable EST	No hits found	20.0603	32.7583	7.3623	0.224746	-2.15363	9.1164e-05	0.00278771
Bot_rep_c58397	Alpha-amylase 1	PREDICTED: alpha-amylase 1-like [Ciona intestinalis]	1208.51	2025.77	391.256	0.19314	-2.37228	9.15521e-05	0.00279491
Bot_rep_c58971	Unclassifiable EST	No hits found	53.7223	85.2411	22.2036	0.26048	-1.94075	9.20537e-05	0.00280841
Bot_c33568	Unclassifiable EST	No hits found	4.66259	8.62995	0.695243	0.0805617	-3.63376	9.21676e-05	0.00281007
Bot_c31060	Unclassifiable EST	No hits found	6.23659	11.046	1.42714	0.129199	-2.95234	9.24753e-05	0.00281764
Bot_c24584	Unclassifiable EST	No hits found	114.385	182.3	46.471	0.254916	-1.97191	9.30747e-05	0.00283408
Bot_rep_c52121	Unclassifiable EST	PREDICTED: glucan endo-1 3-beta-glucosidase A1-like [Ciona intestinalis]	677.577	1130.31	224.844	0.198923	-2.32972	9.33477e-05	0.00284057
Bot_c6375	Unclassifiable EST	No hits found	21.1822	33.883	8.4813	0.250311	-1.99821	9.39234e-05	0.00285625
Bot_rep_c56596	Unclassifiable EST	PREDICTED: cubilin-like [Ciona intestinalis]	333.456	508.079	158.833	0.312614	-1.67754	9.40784e-05	0.00285913
CAP3_round1_contig_1055	Probable phospholipid-transporting ATPase VD	PREDICTED: probable phospholipid-transporting ATPase VA [Ciona intestinalis]	120.743	187.432	54.0532	0.288388	-1.79392	9.4356e-05	0.00286572
Bot_c12886	Unclassifiable EST	No hits found	13.6271	27.2542	0	0	-Inf	9.46307e-05	0.0028721
Bot_c23643	Unclassifiable EST	No hits found	28.6182	57.2364	0	0	-Inf	9.47654e-05	0.0028721
Bot_c3092	40S ribosomal protein S5	PREDICTED: 40S ribosomal protein S5 isoform 1 [Ciona intestinalis]	21.0205	42.0411	0	0	-Inf	9.4755e-05	0.0028721
CAP3_round1_contig_7882	Aldehyde dehydrogenase, mitochondrial	PREDICTED: aldehyde dehydrogenase mitochondrial [Ciona intestinalis]	1917.79	2988.73	846.859	0.283351	-1.81934	9.48085e-05	0.0028721
Bot_rep_c37477	Unclassifiable EST	No hits found	24.3042	47.9384	0.670008	0.0139764	-6.16086	9.49956e-05	0.00287592
Bot_rep_c59964	Unclassifiable EST	No hits found	35.8955	56.667	15.124	0.266893	-1.90567	9.52581e-05	0.00288203
Bot_rep_c52098	Nucleoredoxin	No hits found	1180.7	461.247	1900.16	4.11962	2.04251	9.53991e-05	0.00288445
CAP3_round1_contig_6427	Unclassifiable EST	No hits found	10.3104	18.9201	1.70069	0.0898878	-3.47573	9.55602e-05	0.00288748
Bot_c12533	40S ribosomal protein S3	PREDICTED: 40S ribosomal protein S3 [Ciona intestinalis]	21.3795	42.7591	0	0	-Inf	9.59561e-05	0.0028939
Bot_c15308	Unclassifiable EST	No hits found	6.28795	12.5759	0	0	-Inf	9.59454e-05	0.0028939
Bot_rep_c37617	Unclassifiable EST	No hits found	86.0842	133.661	38.5073	0.288097	-1.79538	9.586e-05	0.0028939
Bot_rep_c50412	Unclassifiable EST	No hits found	191.424	307.866	74.9831	0.243558	-2.03766	9.60904e-05	0.00289611
Bot_rep_c37447	Unclassifiable EST	No hits found	94.8151	146.328	43.3019	0.295923	-1.75671	9.61518e-05	0.00289611
Bot_rep_c50737	Cathepsin S	PREDICTED: cathepsin L1-like [Ciona intestinalis]	501.121	767.665	234.576	0.305571	-1.71042	9.71213e-05	0.00292345
Bot_c11937	Proton-coupled folate transporter	PREDICTED: proton-coupled folate transporter-like [Ciona intestinalis]	51.9147	81.0389	22.7905	0.281229	-1.83018	9.71993e-05	0.00292394
Bot_rep_c39524	Caspase-2	PREDICTED: caspase-2-like [Ciona intestinalis]	19.0866	37.6744	0.498712	0.0132374	-6.23923	9.75862e-05	0.00293372
Bot_c2735	Unclassifiable EST	PREDICTED: uncharacterized protein LOC100181946 isoform 2 [Ciona intestinalis]	431.581	666.337	196.825	0.295384	-1.75933	9.77961e-05	0.00293654
CCTU20710.g1	Unclassifiable EST	No hits found	25.6818	50.1977	1.166	0.0232282	-5.42798	9.7804e-05	0.00293654
Bot_c27342	Unclassifiable EST	No hits found	23.9848	40.8472	7.12228	0.174364	-2.51983	9.79487e-05	0.00293902
Bot_c2324	Solute carrier organic anion transporter family member 1C1	PREDICTED: solute carrier organic anion transporter family member 1C1-like [Ciona intestinalis]	59.7546	93.0499	26.4592	0.284355	-1.81423	9.90716e-05	0.00296895
Bot_rep_c42475	Unclassifiable EST	No hits found	41.4569	65.9862	16.9276	0.256532	-1.96279	9.90247e-05	0.00296895
Bot_rep_c55477	Unclassifiable EST	No hits found	806.327	245.786	1366.87	5.5612	2.4754	9.92115e-05	0.00297055
CAP3_round1_contig_6933	Unclassifiable EST	No hits found	5630.15	2886.31	8373.98	2.90127	1.53669	9.92505e-05	0.00297055
Bot_c27186	Unclassifiable EST	No hits found	48.2931	76.2861	20.3	0.266104	-1.90994	9.93711e-05	0.00297228
454_debris_rep_c1656	Unclassifiable EST	No hits found	33.0385	52.0231	14.0539	0.270148	-1.88818	9.96484e-05	0.00297335
Bot_c12464	Unclassifiable EST	No hits found	20.2888	33.1033	7.47427	0.225786	-2.14697	9.95676e-05	0.00297335
Bot_c21348	Heat shock protein HSP 90-alpha	PREDICTED: endoplasmin-like partial [Ciona intestinalis]	20.6838	41.3676	0	0	-Inf	9.97039e-05	0.00297335
Bot_c945	Unclassifiable EST	No hits found	207.411	413.514	1.30819	0.00316359	-8.30422	9.97208e-05	0.00297335
Bot_rep_c49912	Unclassifiable EST	No hits found	2.10217	4.20435	0	0	-Inf	9.94832e-05	0.00297335
Bot_rep_c55453	Enhancer of rudimentary homolog	PREDICTED: enhancer of rudimentary homolog [Ciona intestinalis]	2240.47	1012.25	3468.69	3.4267	1.77682	9.98516e-05	0.00297538
Bot_c14839	Unclassifiable EST	No hits found	54.4454	85.1984	23.6924	0.278085	-1.8464	0.000100067	0.00297805
Bot_rep_c42710	Unclassifiable EST	No hits found	23.588	37.3523	9.82363	0.263	-1.92687	0.00010013	0.00297805
CAP3_round1_contig_9042	Otoancorin	PREDICTED: otoancorin-like [Ciona intestinalis]	1466.14	2590.22	342.064	0.13206	-2.92074	0.000100107	0.00297805
CAP3_round1_contig_10030	NFX1-type zinc finger-containing protein 1	PREDICTED: NFX1-type zinc finger-containing protein 1-like [Ciona intestinalis]	78.3388	121.486	35.1914	0.289674	-1.7875	0.000100509	0.00298744
Bot_c13708	Tumor necrosis factor receptor superfamily member 1B	No hits found	15.2559	25.4925	5.01923	0.19689	-2.34454	0.000100714	0.00299166
Bot_c14926	Unclassifiable EST	No hits found	15.6472	25.4812	5.81317	0.228136	-2.13204	0.000100981	0.00299731
Bot_c32903	Unclassifiable EST	No hits found	16.9439	33.8878	0	0	-Inf	0.000101064	0.00299731
Bot_c7548	60S ribosomal protein L6	PREDICTED: 60S ribosomal protein L6 isoform 1 [Ciona intestinalis]	20.1898	40.3797	0	0	-Inf	0.000101094	0.00299731
Bot_rep_c37647	Serine racemase	PREDICTED: serine racemase-like [Ciona intestinalis]	46.8825	93.5562	0.208678	0.00223051	-8.80841	0.000101389	0.00300228
Bot_rep_c38096	Unclassifiable EST	No hits found	18.8214	33.827	3.81585	0.112805	-3.1481	0.000101332	0.00300228
Bot_c16014	NFX1-type zinc finger-containing protein 1	PREDICTED: NFX1-type zinc finger-containing protein 1-like [Ciona intestinalis]	180.215	277.697	82.7338	0.297928	-1.74696	0.000102098	0.00302139
Bot_c9378	Unclassifiable EST	PREDICTED: uncharacterized protein LOC101242576 [Ciona intestinalis]	7.47233	13.0454	1.89925	0.145588	-2.78004	0.000102804	0.00304038
CAP3_round1_contig_7095	Unclassifiable EST	No hits found	112.695	187.949	37.4398	0.199202	-2.3277	0.000102887	0.00304094
Bot_c11421	Ubiquitin carboxyl-terminal hydrolase 8	PREDICTED: uncharacterized protein LOC100176705 [Ciona intestinalis]	97.8066	150.836	44.7768	0.296857	-1.75216	0.000102991	0.00304158
Bot_c7479	Unclassifiable EST	No hits found	13.6162	26.5838	0.648563	0.0243969	-5.35716	0.000103037	0.00304158
Bot_c9849	Unclassifiable EST	No hits found	4.42926	8.25404	0.604478	0.0732343	-3.77134	0.00010355	0.00305482
Bot_c2194	cAMP and cAMP-inhibited cGMP 3',5'-cyclic phosphodiesterase 10A	PREDICTED: cAMP and cAMP-inhibited cGMP 3' 5'-cyclic phosphodiesterase 10A-like [Ciona intestinalis]	727.774	1248.9	206.647	0.165463	-2.59542	0.000103809	0.00306056
Bot_rep_c46945	Unclassifiable EST	No hits found	24.2744	42.1283	6.42041	0.152401	-2.71405	0.000103929	0.00306218
CAP3_round1_contig_4477	Putative golgin subfamily A member 8C	PREDICTED: uncharacterized protein LOC100183561 [Ciona intestinalis]	541.534	952.777	130.292	0.13675	-2.87039	0.000104474	0.00307633
Bot_rep_c50451	C-type mannose receptor 2	PREDICTED: macrophage mannose receptor 1-like [Ciona intestinalis]	285.447	441.363	129.53	0.293478	-1.76867	0.000104748	0.00308249
Bot_c30987	Dynein heavy chain 5, axonemal	PREDICTED: dynein heavy chain 5 axonemal-like [Ciona intestinalis]	6.61471	11.621	1.60838	0.138403	-2.85306	0.000105034	0.00308898
Bot_c46335	Keratin-associated protein 5-8	No hits found	83.416	139.611	27.2214	0.194981	-2.35859	0.00010564	0.00310488
Bot_rep_c48767	Unclassifiable EST	No hits found	81.7935	126.269	37.3182	0.295546	-1.75855	0.00010618	0.0031188
Bot_c34434	Unclassifiable EST	No hits found	20.2884	33.2325	7.34433	0.220999	-2.17789	0.000106373	0.00312253
Bot_rep_c45410	Outer dense fiber protein 3-like protein 2	PREDICTED: outer dense fiber protein 3-like [Ciona intestinalis]	316.159	571.86	60.4575	0.105721	-3.24167	0.000106665	0.00312918
Bot_c30741	BAI1-associated protein 3	PREDICTED: BAI1-associated protein 3-like [Ciona intestinalis]	44.7932	71.5995	17.9869	0.251215	-1.99301	0.000106802	0.0031293
CAP3_round1_contig_5109	Sortilin-related receptor	PREDICTED: sortilin-related receptor-like [Ciona intestinalis]	204.721	316.1	93.3421	0.295293	-1.75978	0.000106764	0.0031293
Bot_rep_c39595	Unclassifiable EST	No hits found	6.34178	11.598	1.08559	0.0936014	-3.41733	0.000106909	0.0031305
Bot_c4193	Unclassifiable EST	No hits found	19.6663	32.5317	6.8009	0.209054	-2.25805	0.000107078	0.00313352
Bot_c19555	Unclassifiable EST	No hits found	91.8428	142.052	41.6333	0.293085	-1.77061	0.000107839	0.003148
Bot_c2910	Unclassifiable EST	No hits found	442.029	659.881	224.178	0.339724	-1.55756	0.000107813	0.003148
Bot_c31890	Unclassifiable EST	No hits found	22.7601	36.8576	8.66264	0.23503	-2.08908	0.000107686	0.003148
CAP3_round1_contig_3181	Unclassifiable EST	No hits found	19.0041	31.0559	6.95226	0.223863	-2.15931	0.000107712	0.003148
Bot_c13449	Unclassifiable EST	PREDICTED: uncharacterized protein LOC100178306 [Ciona intestinalis]	37.9854	63.2386	12.7322	0.201335	-2.31233	0.0001081	0.00315173
Bot_c33021	Unclassifiable EST	No hits found	11.4388	19.4565	3.42112	0.175834	-2.50771	0.000108036	0.00315173
CAP3_round1_contig_8583	Ubiquitin-conjugating enzyme E2 R2	PREDICTED: ubiquitin-conjugating enzyme E2 R2-like [Ciona intestinalis]	773.442	1326.16	220.72	0.166435	-2.58697	0.000108186	0.00315229
CAP3_round1_contig_5792	Unclassifiable EST	No hits found	2120.85	22.1441	4219.55	190.55	7.57403	0.000108796	0.00316814
Bot_rep_c46417	Pancreatic secretory trypsin inhibitor	No hits found	98.7778	163.618	33.9376	0.207419	-2.26938	0.000109462	0.00318558
CAP3_round1_contig_8623	Cytochrome b-c1 complex subunit Rieske, mitochondrial	PREDICTED: cytochrome b-c1 complex subunit Rieske mitochondrial-like [Ciona intestinalis]	2628.1	1276.74	3979.46	3.11689	1.64011	0.000109583	0.00318713
Bot_c7573	Histone H4	histone h4 [Ciona intestinalis]	45.1864	90.1978	0.175086	0.00194113	-9.00889	0.000109826	0.00319206
Bot_c962	Unclassifiable EST	No hits found	330.336	497.772	162.9	0.327258	-1.6115	0.000109887	0.00319206
CAP3_round1_contig_3213	Inter-alpha-trypsin inhibitor heavy chain H1	PREDICTED: uncharacterized protein LOC100178306 [Ciona intestinalis]	842.346	1449.03	235.667	0.162638	-2.62026	0.000109992	0.00319315
CAP3_round1_contig_6639	Unclassifiable EST	No hits found	157.479	279.023	35.9362	0.128793	-2.95687	0.000110079	0.0031937
Bot_c14297	Unclassifiable EST	No hits found	28.9986	48.3723	9.62494	0.198976	-2.32933	0.000110447	0.00320242
CAP3_round1_contig_7590	Unclassifiable EST	PREDICTED: uncharacterized protein LOC100178371 [Ciona intestinalis]	612.539	1069.33	155.743	0.145645	-2.77947	0.000110585	0.00320446
Bot_rep_c56502	Unclassifiable EST	No hits found	148.935	227.914	69.956	0.30694	-1.70397	0.000110854	0.0032103
Bot_rep_c39383	Unclassifiable EST	No hits found	11.2543	19.102	3.40668	0.178342	-2.48728	0.000110966	0.00321158
Bot_c12726	Unclassifiable EST	PREDICTED: uncharacterized protein LOC100175254 [Ciona intestinalis]	13.3871	25.1851	1.58908	0.0630958	-3.98631	0.000111277	0.00321861
Bot_c21967	Unclassifiable EST	No hits found	764.238	1287.25	241.222	0.187393	-2.41586	0.000111641	0.00322321
Bot_rep_c56066	Pro-epidermal growth factor	PREDICTED: uncharacterized protein LOC100179640 [Ciona intestinalis]	24.683	49.3661	0	0	-Inf	0.000111598	0.00322321
CAP3_round1_contig_2334	P-selectin	PREDICTED: uncharacterized protein LOC100175254 [Ciona intestinalis]	788.695	1298.52	278.872	0.214762	-2.21919	0.000111639	0.00322321
CAP3_round1_contig_2943	Lactase-phlorizin hydrolase	PREDICTED: uncharacterized protein LOC100186561 [Ciona intestinalis]	1416.73	2229.03	604.433	0.271164	-1.88276	0.000111874	0.00322797
Bot_rep_c59328	Unclassifiable EST	No hits found	194.459	381.672	7.24493	0.0189821	-5.71922	0.000112186	0.00323502
CAP3_round1_contig_8770	Unclassifiable EST	No hits found	374.393	173.06	575.725	3.32673	1.73411	0.000112505	0.00324224
Bot_c2928	Isocitrate dehydrogenase [NAD] subunit beta, mitochondrial	PREDICTED: isocitrate dehydrogenase [NAD] subunit beta mitochondrial-like [Ciona intestinalis]	585.193	1005.15	165.24	0.164394	-2.60477	0.000112676	0.0032452
Bot_rep_c45338	Testis-specific serine/threonine-protein kinase 1	PREDICTED: testis-specific serine/threonine-protein kinase 1-like [Ciona intestinalis]	1426.74	2478.32	375.153	0.151374	-2.72381	0.000113567	0.00326887
Bot_c14524	Unclassifiable EST	No hits found	42.7007	75.4295	9.97195	0.132202	-2.91918	0.000113768	0.00327265
Bot_c15260	Unclassifiable EST	No hits found	78.2328	122.507	33.9581	0.277192	-1.85104	0.000113889	0.00327416
Bot_c26263	Unclassifiable EST	PREDICTED: nose resistant to fluoxetine protein 6-like [Ciona intestinalis]	29.2125	46.2143	12.2106	0.264218	-1.9202	0.000114238	0.00328219
CAP3_round1_contig_9707	Proactivator polypeptide-like 1	PREDICTED: proactivator polypeptide-like [Ciona intestinalis]	410.034	800.537	19.5315	0.024398	-5.35709	0.000115054	0.00330363
Bot_rep_c44460	Unclassifiable EST	No hits found	11.1545	19.6816	2.62735	0.133492	-2.90517	0.000115631	0.0033182
Bot_rep_c50338	Perilipin-5	PREDICTED: perilipin-5 [Ciona intestinalis]	1441.73	711.983	2171.47	3.04989	1.60876	0.000116133	0.00333058
Bot_c2220	Unclassifiable EST	No hits found	81.6365	147.671	15.6015	0.10565	-3.24264	0.000116386	0.00333582
Bot_c7914	Unclassifiable EST	No hits found	55.1836	90.872	19.4953	0.214536	-2.22071	0.000116703	0.00334135
CCTT16532.b1	Unclassifiable EST	No hits found	19.989	32.6073	7.3708	0.226048	-2.1453	0.00011672	0.00334135
CCTT37224.g1	Unclassifiable EST	No hits found	93.7404	33.4639	154.017	4.60249	2.20241	0.00011713	0.00335106
Bot_c9297	Unclassifiable EST	No hits found	34.1458	54.3259	13.9658	0.257073	-1.95975	0.000117351	0.00335534
Bot_c5478	60S ribosomal protein L14	PREDICTED: 60S ribosomal protein L14-like [Ciona intestinalis]	21.7523	43.5046	0	0	-Inf	0.000117555	0.00335916
Bot_rep_c58840	Unclassifiable EST	No hits found	279.064	121.64	436.487	3.58834	1.84332	0.000117757	0.0033629
Bot_rep_c39444	Unclassifiable EST	No hits found	25.6065	40.8064	10.4066	0.255023	-1.9713	0.00011795	0.00336638
Bot_c9229	Unclassifiable EST	PREDICTED: uncharacterized protein LOC100181946 isoform 1 [Ciona intestinalis]	44.7434	80.4832	9.00361	0.111869	-3.16011	0.000118112	0.00336896
CAP3_round1_contig_5059	MAM domain-containing glycosylphosphatidylinositol anchor protein 1	PREDICTED: uncharacterized protein LOC100183059 [Ciona intestinalis]	31.9883	52.4971	11.4795	0.218669	-2.19318	0.000118225	0.00337017
CCTT25515.g1	Intelectin-2	PREDICTED: intelectin-1-like [Ciona intestinalis]	1.89042	3.78085	0	0	-Inf	0.000119762	0.00341193
Bot_rep_c42770	Unclassifiable EST	No hits found	138.456	35.3026	241.61	6.84397	2.77483	0.000120221	0.00342294
Bot_rep_c35049	Sodium-dependent neutral amino acid transporter B(0)AT1	PREDICTED: sodium-dependent neutral amino acid transporter B(0)AT1 [Ciona intestinalis]	1923.88	2913.49	934.27	0.320671	-1.64084	0.000120376	0.0034253
Bot_c14142	Unclassifiable EST	No hits found	76.6047	143.219	9.99012	0.069754	-3.84158	0.000120585	0.00342824
Bot_rep_c37031	Unclassifiable EST	No hits found	94.3109	144.213	44.4086	0.307937	-1.69929	0.000120624	0.00342824
Bot_c11094	Unclassifiable EST	No hits found	1092.14	1687.66	496.62	0.294265	-1.76481	0.000120931	0.00343489
Bot_c13782	Unclassifiable EST	No hits found	4.88942	9.06521	0.713631	0.078722	-3.66709	0.000121026	0.00343552
Bot_c10263	Baculoviral IAP repeat-containing protein 2	PREDICTED: E3 ubiquitin-protein ligase XIAP [Ciona intestinalis]	58.0002	91.8596	24.1408	0.262801	-1.92796	0.000121843	0.00345305
Bot_c33605	Kelch-like protein 12	PREDICTED: influenza virus NS1A-binding protein homolog partial [Ciona intestinalis]	2.76219	5.52438	0	0	-Inf	0.000121717	0.00345305
CAP3_round1_contig_6742	Unclassifiable EST	No hits found	21.4799	34.2747	8.68504	0.253395	-1.98054	0.000121862	0.00345305
Bot_c26865	Unclassifiable EST	No hits found	1.87509	3.75018	0	0	-Inf	0.000123207	0.00348909
CAP3_round1_contig_5481	Unclassifiable EST	PREDICTED: beta-1 3-glucan-binding protein-like [Ciona intestinalis]	462.743	721.368	204.119	0.282961	-1.82133	0.000123375	0.00349159
CAP3_round1_contig_6534	Angiopoietin-related protein 1	PREDICTED: fibrinogen-like protein A-like [Ciona intestinalis]	44.9481	70.2623	19.6339	0.279437	-1.83941	0.000123444	0.00349159
Bot_c10685	Unclassifiable EST	PREDICTED: leucine-rich repeat-containing protein 15 [Ciona intestinalis]	14.4022	24.1475	4.65684	0.19285	-2.37445	0.000123648	0.00349256
Bot_c4436	Unclassifiable EST	No hits found	9.97294	16.7326	3.21323	0.192034	-2.38057	0.000123715	0.00349256
Bot_c6424	Zinc finger MYM-type protein 1	PREDICTED: zinc finger MYM-type protein 1-like [Ciona intestinalis]	12.8087	21.5463	4.07103	0.188943	-2.40398	0.000123752	0.00349256
Bot_rep_c53115	Unclassifiable EST	No hits found	89.1482	158.745	19.5513	0.123161	-3.02138	0.000123773	0.00349256
CAP3_round1_contig_2294	Unclassifiable EST	No hits found	26.5115	45.1498	7.8732	0.17438	-2.5197	0.000123909	0.00349433
Bot_c5198	Unclassifiable EST	No hits found	41.9553	69.598	14.3126	0.205647	-2.28176	0.000124133	0.00349855
Bot_c16411	Uronyl 2-sulfotransferase	PREDICTED: uronyl 2-sulfotransferase-like [Ciona intestinalis]	121.791	57.1311	186.451	3.26356	1.70645	0.000124519	0.00350736
Bot_c10871	Neurocan core protein	PREDICTED: C-type mannose receptor 2-like [Ciona intestinalis]	3.33922	6.24936	0.429083	0.0686604	-3.86438	0.00012526	0.00352473
CAP3_round1_contig_9351	CUB and sushi domain-containing protein 1	PREDICTED: sushi von Willebrand factor type A EGF and pentraxin domain-containing protein 1-like [Ciona intestinalis]	171.28	263.265	79.2954	0.301201	-1.7312	0.000125285	0.00352473
CAP3_round1_contig_1689	Unclassifiable EST	No hits found	14.0208	25.1247	2.91684	0.116094	-3.10663	0.00012549	0.0035284
Bot_c2256	Unclassifiable EST	No hits found	91.1335	136.95	45.317	0.330902	-1.59552	0.000125955	0.00353938
CAP3_round1_contig_9811	Unclassifiable EST	No hits found	263.522	400.844	126.201	0.314838	-1.66732	0.000126147	0.00354267
Bot_c31302	Signal peptide, CUB and EGF-like domain-containing protein 1	PREDICTED: uncharacterized protein LOC100179587 partial [Ciona intestinalis]	15.4115	24.9545	5.8684	0.235164	-2.08826	0.000126225	0.00354277
Bot_c14107	Unclassifiable EST	No hits found	2.88143	5.76287	0	0	-Inf	0.000126364	0.00354457
CAP3_round1_contig_4558	Fibrous sheath-interacting protein 2	PREDICTED: uncharacterized protein LOC100175639 [Ciona intestinalis]	1064.73	1815.48	313.991	0.172952	-2.53156	0.000126507	0.00354648
Bot_c26942	Unclassifiable EST	No hits found	13.5848	22.7824	4.38726	0.192572	-2.37653	0.00012685	0.00355398
Bot_c29136	60S acidic ribosomal protein P0	PREDICTED: 60S acidic ribosomal protein P0 [Ciona intestinalis]	3.50027	7.00054	0	0	-Inf	0.000126975	0.00355537
Bot_c5319	40S ribosomal protein S9	PREDICTED: 40S ribosomal protein S9-like isoform 3 [Ciona intestinalis]	17.5497	35.0994	0	0	-Inf	0.000127148	0.00355812
Bot_rep_c50756	Unclassifiable EST	No hits found	142.574	216.883	68.2646	0.314753	-1.66771	0.00012762	0.0035692
CAP3_round1_contig_9597	Unclassifiable EST	No hits found	7053.91	10634.5	3473.3	0.326607	-1.61437	0.000127835	0.00357311
Bot_c19190	Tubulin alpha-1B chain	PREDICTED: tubulin alpha-1A chain isoform 1 [Ciona intestinalis]	191.916	382.855	0.976206	0.0025498	-8.6154	0.000128481	0.00358695
Bot_rep_c55118	Unclassifiable EST	PREDICTED: uncharacterized protein LOC100183026 [Ciona intestinalis]	745.647	1125.8	365.489	0.324647	-1.62306	0.000128449	0.00358695
CCTT43982.b1	Cathepsin D	PREDICTED: cathepsin D-like [Ciona intestinalis]	3.35405	6.7081	0	0	-Inf	0.000128608	0.00358838
Bot_rep_c46716	Kelch-like protein 20	PREDICTED: kelch-like protein 28-like [Ciona intestinalis]	47.5828	73.7212	21.4444	0.290886	-1.78148	0.000128792	0.00358926
CCTT35697.g1	Unclassifiable EST	No hits found	20.8917	35.8864	5.89706	0.164326	-2.60537	0.000128777	0.00358926
Bot_rep_c52813	Unclassifiable EST	No hits found	320.647	483.037	158.257	0.327629	-1.60986	0.000129189	0.00359821
Bot_c13697	Unclassifiable EST	No hits found	2.70853	5.20564	0.211417	0.040613	-4.62192	0.000129488	0.00360442
Bot_rep_c60182	Unclassifiable EST	No hits found	84.6757	130.869	38.4824	0.294053	-1.76585	0.000129792	0.00361077
Bot_rep_c58206	Unclassifiable EST	No hits found	1145.01	530.255	1759.77	3.31873	1.73063	0.000129995	0.00361429
Bot_c30222	Basement membrane-specific heparan sulfate proteoglycan core protein	PREDICTED: basement membrane-specific heparan sulfate proteoglycan core protein-like [Ciona intestinalis]	33.5069	54.1207	12.8931	0.23823	-2.06958	0.000130322	0.00361488
Bot_rep_c38675	Unclassifiable EST	No hits found	21.8208	34.5317	9.10989	0.263813	-1.92241	0.000130107	0.00361488
Bot_rep_c59086	Unclassifiable EST	No hits found	302.765	463.842	141.687	0.305465	-1.71092	0.000130174	0.00361488
CCTT10469.b1	Unclassifiable EST	No hits found	10.6888	19.9418	1.43589	0.072004	-3.79578	0.000130266	0.00361488
Bot_rep_c58944	Unclassifiable EST	No hits found	39.0903	66.6893	11.4913	0.172311	-2.53691	0.000130962	0.0036305
Bot_c14307	Unclassifiable EST	No hits found	3.92514	7.3047	0.545577	0.0746885	-3.74297	0.000131665	0.00364786
Bot_rep_c35977	Unclassifiable EST	No hits found	315.344	479.765	150.923	0.314577	-1.66851	0.000132612	0.00367195
Bot_c28504	Unclassifiable EST	No hits found	21.4875	42.975	0	0	-Inf	0.000132701	0.00367228
CCTT44066.g1	Unclassifiable EST	No hits found	26.2451	41.9068	10.5834	0.252546	-1.98538	0.000133009	0.00367864
Bot_c23964	Unclassifiable EST	No hits found	38.8541	0	77.7082	Inf	Inf	0.000133564	0.00369185
Bot_rep_c56964	General transcription factor II-I repeat domain-containing protein 2A	No hits found	70.716	108.976	32.4561	0.297828	-1.74745	0.000133787	0.00369585
Bot_c10807	Unclassifiable EST	No hits found	80.0679	22.6761	137.46	6.06187	2.59976	0.000133982	0.00369691
CAP3_round1_contig_5602	Unclassifiable EST	PREDICTED: uncharacterized protein LOC100177863 [Ciona intestinalis]	476.795	823.003	130.588	0.158673	-2.65587	0.000133981	0.00369691
Bot_c16892	Unclassifiable EST	No hits found	66.9821	133.592	0.371617	0.00278172	-8.48981	0.000134153	0.00369787
Bot_c32285	Unclassifiable EST	No hits found	38.3033	63.3136	13.293	0.209955	-2.25185	0.000134173	0.00369787
Bot_rep_c42578	Unclassifiable EST	No hits found	363.946	175.569	552.322	3.1459	1.65347	0.000134255	0.00369797
Bot_c11481	Unclassifiable EST	No hits found	8.74681	15.289	2.20467	0.1442	-2.79386	0.000134559	0.00370419
Bot_c15158	Unclassifiable EST	PREDICTED: transmembrane protein 26 [Ciona intestinalis]	9.99091	19.1715	0.810376	0.0422699	-4.56422	0.000135246	0.00372097
Bot_rep_c50126	Unclassifiable EST	PREDICTED: uncharacterized protein LOC100178505 [Ciona intestinalis]	54.9789	84.509	25.4488	0.301137	-1.73151	0.000135445	0.00372328
CAP3_round1_contig_9792	Unclassifiable EST	PREDICTED: uncharacterized protein LOC100183750 [Ciona intestinalis]	170.356	305.033	35.6797	0.11697	-3.09579	0.000135488	0.00372328
Bot_rep_c49603	Unclassifiable EST	No hits found	64.4979	30.299	98.6968	3.25742	1.70373	0.000136212	0.00374102
Bot_c24357	Unclassifiable EST	PREDICTED: uncharacterized protein LOC100177500 [Ciona intestinalis]	11.5222	19.248	3.79644	0.197239	-2.34199	0.000136558	0.00374834
Bot_c6735	Unclassifiable EST	No hits found	39.3824	15.4635	63.3012	4.09359	2.03337	0.000137573	0.003774
CAP3_round1_contig_4826	Unclassifiable EST	No hits found	11.1378	18.979	3.29665	0.1737	-2.52533	0.000137849	0.00377938
Bot_c6169	Unclassifiable EST	PREDICTED: protein unc-93 homolog A-like [Ciona intestinalis]	8.62634	14.7798	2.47288	0.167315	-2.57936	0.000138391	0.00378835
Bot_rep_c36351	Unclassifiable EST	No hits found	58.526	109.524	7.52844	0.0687382	-3.86274	0.000138305	0.00378835
Bot_rep_c41931	Unclassifiable EST	PREDICTED: prolow-density lipoprotein receptor-related protein 1-like [Ciona intestinalis]	16.8974	27.6148	6.17996	0.223792	-2.15977	0.000138416	0.00378835
Bot_c31427	Unclassifiable EST	No hits found	12.0192	20.0632	3.97516	0.198131	-2.33547	0.000139093	0.0038025
Bot_c3799	Unclassifiable EST	No hits found	98.6589	45.7063	151.611	3.31708	1.72991	0.000139021	0.0038025
CAP3_round1_contig_203	Unclassifiable EST	No hits found	354.257	68.2526	640.262	9.38077	3.22971	0.000139217	0.00380368
Bot_c29535	Unclassifiable EST	No hits found	14.9638	0	29.9275	Inf	Inf	0.000139662	0.00381144
Bot_rep_c39395	UPF0488 protein C8orf33	PREDICTED: UPF0488 protein C8orf33 homolog [Ciona intestinalis]	428.516	100.676	756.357	7.51279	2.90935	0.000139587	0.00381144
Bot_rep_c48786	Unclassifiable EST	No hits found	9.08093	15.4715	2.69039	0.173894	-2.52372	0.000139792	0.00381279
Bot_rep_c46289	Protein C17orf37	PREDICTED: migration and invasion enhancer 1-like [Ciona intestinalis]	493.786	745.382	242.191	0.324922	-1.62183	0.000139926	0.00381426
Bot_c25830	Unclassifiable EST	No hits found	16.9277	33.8554	0	0	-Inf	0.000140631	0.00383126
CAP3_round1_contig_1088	Cytosolic carboxypeptidase 2	PREDICTED: cytosolic carboxypeptidase 2-like partial [Ciona intestinalis]	525.499	959.621	91.3761	0.095221	-3.39258	0.000141577	0.00385481
Bot_rep_c57342	Advillin	PREDICTED: villin-1 isoform 1 [Ciona intestinalis]	700.494	1181.63	219.361	0.185644	-2.42939	0.000141932	0.00386228
Bot_c3067	CAAX prenyl protease 2	PREDICTED: CAAX prenyl protease 2-like [Ciona intestinalis]	65.3375	101.285	29.3898	0.290169	-1.78503	0.000142421	0.00387333
Bot_c32004	Unclassifiable EST	PREDICTED: protein lin-41-like [Ciona intestinalis]	5.40818	9.62405	1.19231	0.123888	-3.01289	0.000142719	0.00387922
Bot_c8771	Unclassifiable EST	No hits found	16.3024	26.387	6.21772	0.235636	-2.08537	0.000143368	0.00389137
Bot_rep_c49112	Unclassifiable EST	No hits found	655.209	283.947	1026.47	3.61501	1.854	0.000143412	0.00389137
CAP3_round1_contig_2158	Unclassifiable EST	No hits found	257.214	388.967	125.461	0.322551	-1.6324	0.000143325	0.00389137
Bot_rep_c38225	Slit homolog 3 protein	PREDICTED: leucine-rich repeat-containing protein 15 [Ciona intestinalis]	10.8274	19.0118	2.64297	0.139018	-2.84666	0.000143765	0.00389646
CAP3_round1_contig_5237	Calcium-activated chloride channel regulator 1	PREDICTED: calcium-activated chloride channel regulator 4-like [Ciona intestinalis]	65.5687	99.5415	31.5958	0.317413	-1.65557	0.000143735	0.00389646
CAP3_round1_contig_7048	Unclassifiable EST	No hits found	338.548	620.722	56.375	0.0908216	-3.46082	0.000143875	0.00389721
Bot_rep_c56653	Unclassifiable EST	No hits found	28.4227	50.1893	6.65615	0.132621	-2.91462	0.000144974	0.00392475
Bot_c33047	E-selectin	PREDICTED: sushi von Willebrand factor type A EGF and pentraxin domain-containing protein 1 [Ciona intestinalis]	25.6132	40.8478	10.3786	0.25408	-1.97664	0.000145461	0.00393566
Bot_c2674	Kelch-like protein 10	PREDICTED: kelch-like protein 10-like [Ciona intestinalis]	316.456	581.95	50.9612	0.0875697	-3.51342	0.000146006	0.00394817
Bot_c31093	Unclassifiable EST	No hits found	17.9459	28.5963	7.29555	0.255122	-1.97074	0.000146285	0.00395119
CAP3_round1_contig_7261	Probable threonine protease PRSS50	PREDICTED: uncharacterized protein LOC100187379 [Ciona intestinalis]	33.2268	51.8352	14.6184	0.282017	-1.82614	0.000146206	0.00395119
Bot_c11576	Unclassifiable EST	No hits found	25.432	45.5179	5.34604	0.117449	-3.08989	0.000146441	0.00395317
454_debris_c718	Fibrocystin-L	PREDICTED: fibrocystin-L-like [Ciona intestinalis]	8.95816	15.9174	1.99889	0.125579	-2.99333	0.000146613	0.00395329
Bot_rep_c53373	Unclassifiable EST	No hits found	26.4983	42.7319	10.2648	0.240213	-2.05761	0.000146561	0.00395329
Bot_c17096	Dynein heavy chain 8, axonemal	PREDICTED: dynein heavy chain 8 axonemal [Ciona intestinalis]	18.0511	32.5261	3.57611	0.109946	-3.18514	0.000146734	0.00395429
CAP3_round1_contig_4892	Unclassifiable EST	No hits found	103.975	157.683	50.2671	0.318787	-1.64934	0.000146936	0.00395749
Bot_c26834	Galactose-3-O-sulfotransferase 2	PREDICTED: galactose-3-O-sulfotransferase 3 [Ciona intestinalis]	3.0357	6.07141	0	0	-Inf	0.000147387	0.00396288
Bot_rep_c46871	Lys-63-specific deubiquitinase BRCC36	PREDICTED: uncharacterized protein LOC100180510 [Ciona intestinalis]	8.56636	15.217	1.91576	0.125896	-2.98969	0.000147319	0.00396288
Bot_rep_c54307	DnaJ homolog subfamily B member 6	PREDICTED: dnaJ homolog subfamily B member 2-like [Ciona intestinalis]	37.8421	58.6375	17.0466	0.290711	-1.78234	0.000147386	0.00396288
CAP3_round1_contig_2418	Unclassifiable EST	No hits found	50.824	88.6742	12.9739	0.14631	-2.7729	0.000147655	0.00396784
CAP3_round1_contig_4158	Unclassifiable EST	No hits found	106.252	167.359	45.1458	0.269754	-1.89028	0.000147956	0.00397365
CAP3_round1_contig_9686	Unclassifiable EST	No hits found	187.171	53.7219	320.62	5.96815	2.57728	0.000148277	0.00398003
Bot_rep_c39085	Unclassifiable EST	No hits found	13.5292	27.0584	0	0	-Inf	0.000148473	0.00398302
Bot_rep_c42117	Unclassifiable EST	No hits found	32.8683	50.2183	15.5184	0.309019	-1.69423	0.000148666	0.00398595
Bot_c18355	Unclassifiable EST	No hits found	5.97456	10.672	1.27715	0.119673	-3.06283	0.000149262	0.0039974
Bot_c6727	Unclassifiable EST	PREDICTED: uncharacterized protein LOC100181768 [Ciona intestinalis]	101.124	45.5902	156.657	3.43619	1.78081	0.000149184	0.0039974
Bot_rep_c36449	Histone H3.2	PREDICTED: histone H3.3-like [Ciona intestinalis]	83.52	166.656	0.383764	0.00230273	-8.76244	0.00014942	0.00399938
Bot_c4035	ATP-binding cassette sub-family A member 3	PREDICTED: ATP-binding cassette sub-family A member 3-like [Ciona intestinalis]	44.6237	69.1804	20.067	0.290068	-1.78554	0.000149885	0.00400955
Bot_c7680	Solute carrier family 13 member 2	PREDICTED: uncharacterized protein LOC778550 [Ciona intestinalis]	152.989	229.599	76.3785	0.33266	-1.58788	0.000150111	0.00401137
CCTT44349.b1	Unclassifiable EST	No hits found	6.72846	11.6162	1.84074	0.158463	-2.65778	0.000150122	0.00401137
Bot_c10196	Unclassifiable EST	No hits found	44.0603	70.5224	17.5981	0.249539	-2.00266	0.000150327	0.00401232
Bot_c8668	Unclassifiable EST	No hits found	29.0818	55.7577	2.40588	0.0431489	-4.53453	0.000150256	0.00401232
Bot_c28953	Unclassifiable EST	No hits found	62.3077	17.9226	106.693	5.95297	2.57361	0.000150821	0.00402322
Bot_c13050	60S ribosomal protein L21	PREDICTED: uncharacterized protein LOC100185687 [Ciona intestinalis]	17.5201	35.0402	0	0	-Inf	0.000151122	0.00402898
Bot_c10303	60S ribosomal protein L17	PREDICTED: 60S ribosomal protein L17-like [Ciona intestinalis]	19.3208	38.6416	0	0	-Inf	0.000151476	0.00403162
Bot_rep_c52194	Lipoxygenase homology domain-containing protein 1	PREDICTED: lipoxygenase homology domain-containing protein 1-like [Ciona intestinalis]	864.692	235.61	1493.77	6.34004	2.66449	0.000151332	0.00403162
CAP3_round1_contig_7471	Unclassifiable EST	No hits found	33.2611	54.894	11.6282	0.21183	-2.23902	0.000151399	0.00403162
Bot_c4042	60S ribosomal protein L19	PREDICTED: 60S ribosomal protein L19-like isoform 1 [Ciona intestinalis]	15.3207	30.6414	0	0	-Inf	0.000151812	0.00403437
Bot_c5350	Atlastin-1	PREDICTED: atlastin-2 [Ciona intestinalis]	19.5046	30.5479	8.46138	0.276987	-1.85211	0.000151992	0.00403437
Bot_rep_c44662	Unclassifiable EST	No hits found	5.93088	10.3127	1.54907	0.15021	-2.73495	0.000152091	0.00403437
Bot_rep_c56559	Tripartite motif-containing protein 71	PREDICTED: RING finger protein nhl-1-like [Ciona intestinalis]	98.3657	31.344	165.387	5.27653	2.39959	0.000151851	0.00403437
CAP3_round1_contig_5735	RING finger protein 213	PREDICTED: E3 ubiquitin-protein ligase RNF213-like [Ciona intestinalis]	897.553	1367.53	427.579	0.312666	-1.67731	0.000152044	0.00403437
CAP3_round1_contig_7243	Trypsin-2	PREDICTED: cationic trypsin-3-like [Ciona intestinalis]	1082.67	2137.06	28.2752	0.0132309	-6.23994	0.000151819	0.00403437
454_debris_c412	Unclassifiable EST	No hits found	7.19051	12.4097	1.97135	0.158856	-2.65421	0.000152363	0.00403788
Bot_c8398	Unclassifiable EST	PREDICTED: uncharacterized protein LOC100185574 [Ciona intestinalis]	102.022	195.456	8.58684	0.0439322	-4.50858	0.000152394	0.00403788
Bot_c28202	ADP/ATP translocase 4	PREDICTED: ADP/ATP translocase 3-like [Ciona intestinalis]	3.32225	6.6445	0	0	-Inf	0.00015271	0.00404399
CAP3_round1_contig_2283	Unclassifiable EST	No hits found	79.7638	120.15	39.3779	0.327741	-1.60937	0.000152833	0.00404498
CCTT34140.g1	Unclassifiable EST	No hits found	21.5897	35.2417	7.93779	0.225239	-2.15047	0.000153075	0.00404914
CAP3_round1_contig_9222	Glutathione S-transferase Mu 1	PREDICTED: glutathione S-transferase Mu 3-like [Ciona intestinalis]	224.982	34.4515	415.513	12.0608	3.59226	0.000153248	0.00405144
Bot_c23410	Meprin A subunit alpha	PREDICTED: zinc metalloproteinase nas-13 [Ciona intestinalis]	204.692	308.134	101.249	0.328589	-1.60564	0.000153412	0.00405353
454_debris_c923	Unclassifiable EST	No hits found	12.0868	23.2309	0.942613	0.0405758	-4.62324	0.000153865	0.00405643
Bot_c17584	Acyl-CoA dehydrogenase family member 11	PREDICTED: acyl-CoA dehydrogenase family member 11 [Ciona intestinalis]	27.9403	44.2936	11.587	0.261594	-1.9346	0.000153802	0.00405643
Bot_rep_c37224	Complement C3	PREDICTED: A.superbus venom factor 1 [Ciona intestinalis]	213.161	325.227	101.096	0.310847	-1.68572	0.000153817	0.00405643
CAP3_round1_contig_9108	Tryptophanyl-tRNA synthetase, cytoplasmic	PREDICTED: tryptophan--tRNA ligase cytoplasmic-like [Ciona intestinalis]	88.7816	135.554	42.0093	0.309908	-1.69009	0.000153781	0.00405643
Bot_c6864	Unclassifiable EST	No hits found	19.6839	32.4011	6.96679	0.215017	-2.21748	0.000154402	0.004062
Bot_c9149	Unclassifiable EST	No hits found	16.5787	33.1575	0	0	-Inf	0.000154505	0.004062
Bot_rep_c38092	Unclassifiable EST	No hits found	86.6282	136.399	36.8578	0.270221	-1.88779	0.000154497	0.004062
Bot_rep_c40858	Serine protease 27	PREDICTED: uncharacterized protein LOC100181181 [Ciona intestinalis]	25.1629	40.2088	10.1171	0.251613	-1.99072	0.000154477	0.004062
Bot_rep_c58841	Unclassifiable EST	No hits found	129.418	198.278	60.5582	0.305421	-1.71113	0.000154322	0.004062
Bot_rep_c50430	Chymotrypsinogen B	PREDICTED: chymotrypsinogen A-like [Ciona intestinalis]	759.043	1242.73	275.361	0.221579	-2.17411	0.000154778	0.00406691
Bot_c33993	Unclassifiable EST	No hits found	12.144	1.60946	22.6785	14.0907	3.81667	0.000155884	0.00408822
Bot_rep_c52355	Unclassifiable EST	No hits found	369.21	177.219	561.202	3.16671	1.66299	0.000155934	0.00408822
Bot_rep_c56786	Alpha-amylase 1	PREDICTED: alpha-amylase 1-like [Ciona intestinalis]	385.954	638.149	133.759	0.209605	-2.25426	0.000155842	0.00408822
CAP3_round1_contig_6578	Unclassifiable EST	No hits found	34.845	54.5924	15.0977	0.276553	-1.85437	0.000155852	0.00408822
Bot_c27465	Unclassifiable EST	No hits found	8.72379	14.7168	2.73082	0.185558	-2.43006	0.000156671	0.00410528
Bot_rep_c56847	Unclassifiable EST	No hits found	395.923	604.6	187.246	0.309702	-1.69105	0.000157264	0.00411852
CAP3_round1_contig_9816	Unclassifiable EST	No hits found	32.1392	50.7602	13.5182	0.266315	-1.9088	0.000157445	0.004121
Bot_rep_c47328	Unclassifiable EST	No hits found	8.36327	14.6403	2.08625	0.142501	-2.81096	0.000157711	0.00412567
Bot_rep_c42002	Unclassifiable EST	No hits found	2.76437	5.33221	0.196531	0.0368573	-4.7619	0.000157827	0.00412641
Bot_c31818	Unclassifiable EST	No hits found	4.63395	8.77192	0.495993	0.0565433	-4.1445	0.000158035	0.00412758
Bot_rep_c57435	Putative endoplasmin-like protein	PREDICTED: endoplasmin-like partial [Ciona intestinalis]	454.211	225.756	682.666	3.02391	1.59642	0.000158046	0.00412758
Bot_c28341	Unclassifiable EST	PREDICTED: uncharacterized protein LOC100181612 [Ciona intestinalis]	35.4239	55.6194	15.2283	0.273795	-1.86883	0.000158178	0.00412876
Bot_c3896	Unclassifiable EST	No hits found	21.9682	39.5388	4.39765	0.111224	-3.16846	0.00015873	0.00413441
Bot_rep_c38177	Unclassifiable EST	No hits found	8.2413	16.0988	0.383764	0.023838	-5.39059	0.000158633	0.00413441
Bot_rep_c41769	Unclassifiable EST	No hits found	17.2742	34.5485	0	0	-Inf	0.000158607	0.00413441
Bot_rep_c49337	Unclassifiable EST	No hits found	460.714	873.589	47.8391	0.0547616	-4.19069	0.000158744	0.00413441
CAP3_round1_contig_9419	Erythrocyte band 7 integral membrane protein	PREDICTED: mechanosensory protein 2 isoform 2 [Ciona intestinalis]	2389.38	1134.34	3644.42	3.21281	1.68384	0.000158924	0.00413682
Bot_rep_c59752	Unclassifiable EST	No hits found	276.255	420.962	131.548	0.312493	-1.6781	0.000159128	0.00413986
Bot_c397	Unclassifiable EST	No hits found	345.822	523.994	167.65	0.319947	-1.64409	0.000159479	0.00414443
Bot_c4887	40S ribosomal protein S7	PREDICTED: 40S ribosomal protein S7 isoform 1 [Ciona intestinalis]	18.0715	36.1431	0	0	-Inf	0.000159467	0.00414443
Bot_c30572	Protein NLRC5	PREDICTED: NACHT LRR and PYD domains-containing protein 1-like [Ciona intestinalis]	5.5104	11.0208	0	0	-Inf	0.000159876	0.00415247
Bot_rep_c50606	Unclassifiable EST	No hits found	11.9894	19.9289	4.04986	0.203216	-2.29891	0.000160375	0.00416317
CAP3_round1_contig_5977	Unclassifiable EST	No hits found	47.4835	72.9133	22.0538	0.302466	-1.72516	0.00016109	0.00417941
CCTT49559.b1	Unclassifiable EST	PREDICTED: uncharacterized protein LOC100178306 [Ciona intestinalis]	14.6379	23.7953	5.48061	0.230323	-2.11827	0.000161209	0.00418022
Bot_c11321	CUB and sushi domain-containing protein 2	PREDICTED: uncharacterized protein LOC100185574 [Ciona intestinalis]	25.3072	40.594	10.0205	0.246846	-2.01832	0.000161677	0.00418319
Bot_c6496	GRAM domain-containing protein 1B	PREDICTED: GRAM domain-containing protein 1B [Ciona intestinalis]	55.5552	85.4208	25.6895	0.30074	-1.73341	0.000161586	0.00418319
CAP3_round1_contig_1942	Lactadherin	PREDICTED: uncharacterized protein LOC100186027 [Ciona intestinalis]	246.961	376.491	117.431	0.311908	-1.68081	0.00016159	0.00418319
CAP3_round1_contig_4185	Unclassifiable EST	No hits found	176.031	317.908	34.155	0.107437	-3.21844	0.000161659	0.00418319
CAP3_round1_contig_5084	Atrial natriuretic peptide receptor 1	PREDICTED: atrial natriuretic peptide receptor 1-like [Ciona intestinalis]	32.9851	52.4258	13.5444	0.258354	-1.95258	0.000162012	0.00418958
CAP3_round1_contig_7389	Unclassifiable EST	PREDICTED: uncharacterized protein LOC100175343 [Ciona intestinalis]	692.838	1226.39	159.289	0.129884	-2.9447	0.000162333	0.00419559
CAP3_round1_contig_7630	Unclassifiable EST	No hits found	620.825	307.463	934.188	3.03838	1.6033	0.000162557	0.00419907
Bot_c23172	Unclassifiable EST	No hits found	48.8166	17.8198	79.8134	4.47892	2.16315	0.000162769	0.00420096
Bot_c24046	Unclassifiable EST	interferon regulatory factor like protein [Ciona intestinalis]	6.98593	12.1747	1.79714	0.147612	-2.76012	0.000162807	0.00420096
Bot_c2961	Unclassifiable EST	No hits found	16.6882	27.2816	6.09472	0.2234	-2.1623	0.00016312	0.00420215
Bot_rep_c37575	Probable ATP-dependent RNA helicase DHX58	PREDICTED: probable ATP-dependent RNA helicase DDX58-like [Ciona intestinalis]	15.1387	30.2773	0	0	-Inf	0.000162984	0.00420215
Bot_rep_c37752	Unclassifiable EST	No hits found	106.243	174.322	38.1644	0.218931	-2.19145	0.000163054	0.00420215
Bot_rep_c50012	Epididymal secretory glutathione peroxidase	glutathione peroxidase_like protein c precursor [Ciona intestinalis]	519.98	822.667	217.293	0.264132	-1.92067	0.000164611	0.00423657
Bot_rep_c55709	Unclassifiable EST	No hits found	2051.77	3071.66	1031.87	0.335933	-1.57376	0.000164635	0.00423657
Bot_rep_c52961	Dipeptidyl peptidase 4	PREDICTED: seprase-like [Ciona intestinalis]	831.42	1417.91	244.926	0.172737	-2.53335	0.000164727	0.00423665
Bot_c27702	Unclassifiable EST	No hits found	23.5203	43.2565	3.78407	0.0874798	-3.51491	0.000164924	0.00423941
Bot_c16863	Unclassifiable EST	PREDICTED: macrophage mannose receptor 1-like partial [Ciona intestinalis]	40.1511	75.6764	4.62587	0.061127	-4.03205	0.000165625	0.00425512
Bot_rep_c49690	Maltase-glucoamylase, intestinal	PREDICTED: maltase-glucoamylase intestinal-like [Ciona intestinalis]	561.734	909.551	213.918	0.23519	-2.0881	0.000165846	0.0042564
Bot_rep_c53895	Cellular nucleic acid-binding protein	PREDICTED: DNA-binding protein HEXBP-like [Ciona intestinalis]	9.39455	15.4495	3.33962	0.216164	-2.2098	0.000165855	0.0042564
Bot_rep_c43048	Ficolin-1	PREDICTED: ficolin-1-like isoform 1 [Ciona intestinalis]	16.48	28.9845	3.97554	0.137161	-2.86606	0.000166166	0.00426208
CCTT38964.g1	Unclassifiable EST	No hits found	14.622	29.244	0	0	-Inf	0.000166841	0.00427707
Bot_c1054	Putative beta-lactamase-like 1	PREDICTED: putative beta-lactamase-like 1-like [Ciona intestinalis]	206.163	377.836	34.4895	0.0912816	-3.45353	0.000168135	0.00430092
CAP3_round1_contig_1576	Zinc finger MYM-type protein 1	PREDICTED: uncharacterized protein LOC100182128 partial [Ciona intestinalis]	490.803	740.788	240.817	0.325082	-1.62113	0.000168127	0.00430092
CAP3_round1_contig_3587	Proto-oncogene tyrosine-protein kinase Src	PREDICTED: tyrosine-protein kinase fyna-like [Ciona intestinalis]	40.0554	66.8333	13.2774	0.198665	-2.33159	0.000167963	0.00430092
CCAO12590.g1	Unclassifiable EST	No hits found	58.2076	95.1354	21.2797	0.223678	-2.1605	0.000167991	0.00430092
Bot_rep_c50654	Unclassifiable EST	No hits found	786.986	219.792	1354.18	6.1612	2.62321	0.000168301	0.00430286
Bot_c32107	Unclassifiable EST	No hits found	5.12876	9.27956	0.977964	0.105389	-3.2462	0.000168747	0.00431193
Bot_rep_c41754	Unclassifiable EST	No hits found	5.45677	9.82826	1.08528	0.110424	-3.17887	0.000168894	0.00431335
Bot_c14930	Unclassifiable EST	No hits found	16.1961	26.2706	6.12169	0.233025	-2.10145	0.000170518	0.00435249
Bot_c11644	Carboxypeptidase B	PREDICTED: carboxypeptidase B-like [Ciona intestinalis]	80.0262	119.962	40.0907	0.334196	-1.58123	0.000170981	0.00436196
Bot_rep_c57849	Unclassifiable EST	No hits found	613.909	291.839	935.98	3.20718	1.68131	0.000171367	0.00436943
Bot_rep_c46701	Unclassifiable EST	No hits found	16.9532	33.9064	0	0	-Inf	0.000171744	0.0043767
CAP3_round1_contig_6730	Unclassifiable EST	No hits found	6.24315	10.9271	1.55919	0.14269	-2.80904	0.000172129	0.00438415
454_debris_rep_c2190	Unclassifiable EST	No hits found	22502.6	38159.1	6846.03	0.179408	-2.47869	0.000172512	0.00438919
Bot_c13675	Kelch-like protein 1	PREDICTED: kelch-like protein 29-like [Ciona intestinalis]	16.018	25.7204	6.31552	0.245545	-2.02594	0.000172444	0.00438919
Bot_c31469	Solute carrier family 22 member 25	PREDICTED: solute carrier family 22 member 16-like [Ciona intestinalis]	16.1453	25.9474	6.34313	0.244461	-2.03232	0.000172788	0.00439385
Bot_c7293	Acetyl-CoA carboxylase 1	PREDICTED: LOW QUALITY PROTEIN: acetyl-CoA carboxylase-like [Ciona intestinalis]	35.5909	55.8677	15.3141	0.274113	-1.86716	0.000173124	0.00439765
Bot_rep_c49327	Unclassifiable EST	No hits found	219.913	63.6022	376.224	5.91526	2.56444	0.000173063	0.00439765
Bot_c11333	Unclassifiable EST	No hits found	11.9619	19.8307	4.0932	0.206408	-2.27643	0.000173596	0.00440728
Bot_c2802	5-oxoprolinase	PREDICTED: 5-oxoprolinase-like [Ciona intestinalis]	20.3251	32.5018	8.14834	0.250704	-1.99594	0.000173699	0.00440755
Bot_c29563	Unclassifiable EST	No hits found	12.5507	25.1013	0	0	-Inf	0.00017519	0.00444299
Bot_c5560	Protocadherin Fat 4	PREDICTED: transmembrane cell adhesion receptor mua-3-like [Ciona intestinalis]	44.081	68.9932	19.1688	0.277836	-1.8477	0.000175378	0.00444538
Bot_rep_c37883	Baculoviral IAP repeat-containing protein 3	PREDICTED: baculoviral IAP repeat-containing protein 3-like [Ciona intestinalis]	12.1808	20.31	4.05159	0.199487	-2.32563	0.000176333	0.00446389
Bot_rep_c55600	Unclassifiable EST	No hits found	137.724	208.428	67.0205	0.321553	-1.63687	0.000176391	0.00446389
Bot_rep_c57152	Unclassifiable EST	No hits found	133.325	258.728	7.92172	0.030618	-5.02948	0.000176225	0.00446389
CAP3_round1_contig_6471	Unclassifiable EST	No hits found	40.952	63.6532	18.2507	0.286721	-1.80228	0.000176507	0.00446443
Bot_c10637	Sulfotransferase 1C4	PREDICTED: sulfotransferase family cytosolic 1B member 1 [Ciona intestinalis]	8.65	14.6013	2.69871	0.184827	-2.43575	0.00017694	0.00447061
Bot_c3875	Unclassifiable EST	pol-like protein [Ciona intestinalis]	19.861	31.7993	7.92261	0.249144	-2.00495	0.00017693	0.00447061
Bot_c33954	Extracellular matrix protein FRAS1	No hits found	105.268	161.953	48.5835	0.299986	-1.73703	0.000177273	0.00447663
CAP3_round1_contig_933	Unclassifiable EST	No hits found	244.054	374.975	113.133	0.301707	-1.72878	0.00017781	0.0044878
Bot_c7409	Atlastin-1	PREDICTED: atlastin-2 [Ciona intestinalis]	86.5632	131.889	41.2375	0.312668	-1.6773	0.000177956	0.0044891
Bot_rep_c36425	Trypsin-2	PREDICTED: cationic trypsin-3-like [Ciona intestinalis]	1277.03	2519.08	34.9814	0.0138866	-6.17016	0.000178176	0.00449226
Bot_rep_c49748	Unclassifiable EST	No hits found	11.7245	19.361	4.08794	0.211143	-2.24371	0.000178827	0.00450628
CAP3_round1_contig_2788	HEAT repeat-containing protein 7A	PREDICTED: HEAT repeat-containing protein 7A partial [Ciona intestinalis]	132.986	202.786	63.1862	0.311591	-1.68227	0.00017919	0.00451302
Bot_rep_c48407	Unclassifiable EST	PREDICTED: collectin-43-like [Ciona intestinalis]	570.321	864.173	276.468	0.319922	-1.64421	0.000179341	0.00451442
CAP3_round1_contig_212	Unclassifiable EST	No hits found	13.126	21.4098	4.84216	0.226165	-2.14455	0.000180146	0.00453228
CCTT46321.g1	Unclassifiable EST	No hits found	43.8542	68.113	19.5955	0.287691	-1.79741	0.000180334	0.0045346
Bot_c52548	Unclassifiable EST	PREDICTED: seprase-like [Ciona intestinalis]	44.5457	78.3012	10.7902	0.137804	-2.85931	0.000180756	0.0045428
Bot_c15078	Unclassifiable EST	No hits found	20.3219	33.9513	6.69258	0.197123	-2.34283	0.000181981	0.00456952
Bot_rep_c38172	Unclassifiable EST	No hits found	40.6096	62.9887	18.2306	0.289427	-1.78873	0.000182013	0.00456952
Bot_c23849	CUB and sushi domain-containing protein 3	PREDICTED: tolloid-like protein 1-like [Ciona intestinalis]	38.2974	76.0747	0.520157	0.00683746	-7.19232	0.000182258	0.00457327
Bot_c31766	Unclassifiable EST	No hits found	3.79589	6.96376	0.628022	0.0901844	-3.47098	0.000182791	0.0045842
CAP3_round1_contig_1707	Pyroglutamylated RFamide peptide receptor	PREDICTED: somatostatin receptor type 2-like [Ciona intestinalis]	194.811	295.337	94.2855	0.319247	-1.64725	0.00018311	0.00458977
Bot_c20497	Coagulation factor VIII	No hits found	445.291	682.694	207.888	0.304511	-1.71544	0.000183549	0.00459349
Bot_rep_c49808	Unclassifiable EST	No hits found	181.66	87.4507	275.87	3.15458	1.65745	0.000183545	0.00459349
CAP3_round1_contig_6481	Unclassifiable EST	No hits found	109.327	166.454	52.2001	0.313601	-1.673	0.000183435	0.00459349
Bot_c32046	Unclassifiable EST	No hits found	1.81371	3.62743	0	0	-Inf	0.000184314	0.00461019
Bot_rep_c40606	Unclassifiable EST	No hits found	16.8356	27.2941	6.3772	0.233648	-2.09759	0.000184628	0.00461316
Bot_rep_c45734	Unclassifiable EST	PREDICTED: sodium-dependent glucose transporter 1C-like [Ciona intestinalis]	192.747	288.739	96.7561	0.335099	-1.57734	0.000184614	0.00461316
CCTT31730.b1	Nucleoside diphosphate-linked moiety X motif 6	PREDICTED: uncharacterized protein LOC100176659 [Ciona intestinalis]	335.596	502.608	168.585	0.335421	-1.57596	0.000185796	0.00463991
CCTT39938.g1	Unclassifiable EST	PREDICTED: cAMP-regulated D2 protein-like [Ciona intestinalis]	19.2832	36.9782	1.58827	0.0429516	-4.54114	0.000185903	0.00464013
CCAO10358.g1	Unclassifiable EST	No hits found	20.3794	32.4654	8.29354	0.255458	-1.96884	0.000186224	0.00464568
Bot_c2225	Unclassifiable EST	PREDICTED: uncharacterized protein LOC100183026 [Ciona intestinalis]	12.769	25.538	0	0	-Inf	0.000186582	0.00465217
Bot_c6418	Unclassifiable EST	No hits found	47.5253	87.6074	7.44327	0.0849616	-3.55705	0.000187564	0.00467173
CAP3_round1_contig_8060	Low-density lipoprotein receptor-related protein 4	PREDICTED: uncharacterized protein LOC100179640 [Ciona intestinalis]	843.362	1381.71	305.017	0.220754	-2.17949	0.000187541	0.00467173
CCAO11841.b1	Unclassifiable EST	No hits found	7.91484	13.702	2.12768	0.155282	-2.68703	0.000188067	0.0046818
Bot_c7623	Spectrin alpha chain, erythrocyte	PREDICTED: microtubule-actin cross-linking factor 1 isoforms 1/2/3/5-like [Ciona intestinalis]	36.7605	57.2914	16.2295	0.28328	-1.8197	0.000188799	0.00469754
Bot_rep_c45756	28S ribosomal protein S9, mitochondrial	PREDICTED: 28S ribosomal protein S9 mitochondrial [Ciona intestinalis]	580.659	285.056	876.263	3.07401	1.62012	0.000189442	0.00471107
Bot_c6928	Unclassifiable EST	No hits found	18.1519	28.9925	7.31118	0.252175	-1.98751	0.000189894	0.00471984
Bot_rep_c51759	ADP-ribosylation factor 1	PREDICTED: ADP-ribosylation factor 1 isoform 1 [Ciona intestinalis]	1279.3	2034.22	524.386	0.257782	-1.95577	0.0001901	0.00472248
Bot_c20048	Zinc transporter ZIP12	PREDICTED: zinc transporter ZIP12 [Ciona intestinalis]	1042.53	1834.26	250.799	0.13673	-2.87059	0.000190324	0.00472557
Bot_c33509	Unclassifiable EST	No hits found	40.6594	63.1599	18.1589	0.287507	-1.79833	0.000190577	0.00472938
Bot_c16554	Phytanoyl-CoA dioxygenase domain-containing protein 1	PREDICTED: phytanoyl-CoA dioxygenase domain-containing protein 1-like [Ciona intestinalis]	78.8896	119.545	38.2343	0.319832	-1.64461	0.0001908	0.00473242
Bot_rep_c52383	Aldehyde dehydrogenase family 16 member A1	PREDICTED: aldehyde dehydrogenase family 16 member A1-like [Ciona intestinalis]	59.6836	92.731	26.6362	0.287242	-1.79966	0.000190928	0.00473312
CCTT3456.b1	Cytochrome P450 3A5	PREDICTED: cytochrome P450 3A11 isoform 1 [Ciona intestinalis]	71.9807	34.8085	109.153	3.13581	1.64884	0.000191407	0.00474252
Bot_rep_c37268	Next to BRCA1 gene 1 protein	PREDICTED: uncharacterized protein LOC100178505 [Ciona intestinalis]	31.1287	48.875	13.3825	0.273811	-1.86875	0.000191878	0.0047476
Bot_rep_c41881	Unclassifiable EST	No hits found	9.42909	18.3511	0.50707	0.0276316	-5.17754	0.000191719	0.0047476
Bot_rep_c58184	Unclassifiable EST	No hits found	180.533	340.191	20.8752	0.0613631	-4.02648	0.000191913	0.0047476
Bot_c274	Dynein heavy chain 8, axonemal	PREDICTED: dynein heavy chain 5 axonemal [Ciona intestinalis]	350.195	556.661	143.729	0.258199	-1.95344	0.000192158	0.00475117
Bot_c16795	60S ribosomal protein L27a	PREDICTED: 60S ribosomal protein L27a-like isoform 1 [Ciona intestinalis]	18.8225	37.645	0	0	-Inf	0.000192573	0.00475894
Bot_rep_c55047	Unclassifiable EST	No hits found	58.0586	115.55	0.567022	0.00490715	-7.6709	0.00019299	0.00476676
Bot_c28445	Unclassifiable EST	No hits found	17.2481	32.4089	2.08717	0.064401	-3.95677	0.00019439	0.00479884
Bot_c2477	ATP-binding cassette sub-family A member 1	PREDICTED: ATP-binding cassette sub-family A member 3-like [Ciona intestinalis]	106.915	162.96	50.8698	0.312161	-1.67964	0.000194792	0.00480625
CCAO7425.g1	Unclassifiable EST	No hits found	17.5448	27.6905	7.39912	0.267207	-1.90397	0.000195055	0.00481024
CAP3_round1_contig_5268	40S ribosomal protein S21	PREDICTED: 40S ribosomal protein S21 [Ciona intestinalis]	250559	120496	380623	3.1588	1.65938	0.000195315	0.00481414
Bot_c27036	Unclassifiable EST	No hits found	8.01527	14.1629	1.86762	0.131867	-2.92285	0.000195654	0.00481831
Bot_c3651	Tetraspanin-4	PREDICTED: tetraspanin-9 [Ciona intestinalis]	51.1841	78.0051	24.3632	0.312328	-1.67887	0.000195688	0.00481831
Bot_c4834	ADP/ATP translocase 4	PREDICTED: ADP/ATP translocase 3-like [Ciona intestinalis]	14.6508	29.3016	0	0	-Inf	0.000195865	0.00481836
Bot_rep_c36447	Unclassifiable EST	No hits found	44.3874	68.3631	20.4117	0.298578	-1.74382	0.000195893	0.00481836
Bot_c3223	Unclassifiable EST	No hits found	111.994	207.96	16.0284	0.0770747	-3.6976	0.000196228	0.00482159
Bot_rep_c55297	Lactoylglutathione lyase	PREDICTED: lactoylglutathione lyase-like [Ciona intestinalis]	7.25739	1.32448	13.1903	9.95885	3.31598	0.000196215	0.00482159
Bot_c12714	Extracellular matrix protein FRAS1	PREDICTED: extracellular matrix protein FRAS1 [Ciona intestinalis]	37.266	59.7193	14.8127	0.248039	-2.01136	0.000196626	0.00482886
Bot_c26192	Unclassifiable EST	No hits found	19.8927	37.0609	2.72449	0.0735139	-3.76584	0.000196917	0.00483305
Bot_rep_c51715	Troponin T, cardiac muscle	PREDICTED: troponin T cardiac muscle [Ciona intestinalis]	3685.68	1802.03	5569.34	3.0906	1.62789	0.000197103	0.00483305
Bot_rep_c56477	Enhancer of rudimentary homolog	PREDICTED: enhancer of rudimentary homolog [Ciona intestinalis]	310.788	541.919	79.6578	0.146992	-2.76619	0.00019707	0.00483305
CAP3_round1_contig_1485	Unclassifiable EST	No hits found	1468.46	2437.51	499.406	0.204884	-2.28712	0.000197896	0.00484998
Bot_c17643	Sodium-coupled monocarboxylate transporter 1	PREDICTED: sodium-coupled monocarboxylate transporter 1-like [Ciona intestinalis]	384.213	197.904	570.522	2.88282	1.52748	0.000198586	0.00486439
Bot_c25049	Collagen alpha-1(XII) chain	PREDICTED: uncharacterized protein LOC100183026 [Ciona intestinalis]	147.532	277.877	17.1875	0.0618529	-4.01501	0.000198874	0.00486882
Bot_rep_c52821	Unclassifiable EST	PREDICTED: protein SPEC3-like [Ciona intestinalis]	26.4617	41.7955	11.1279	0.266247	-1.90916	0.000198973	0.00486882
Bot_c13406	Unclassifiable EST	No hits found	12.3744	20.0034	4.74533	0.237226	-2.07566	0.000200778	0.00490641
Bot_c20207	Unclassifiable EST	No hits found	30.7595	61.3467	0.172367	0.00280972	-8.47536	0.000201131	0.00490641
Bot_c27920	Kelch-like protein 4	No hits found	9.12074	15.4215	2.82	0.182862	-2.45118	0.000200972	0.00490641
Bot_rep_c37087	Unclassifiable EST	PREDICTED: beta-hexosaminidase-like [Ciona intestinalis]	192.574	341.676	43.4716	0.12723	-2.97449	0.000200681	0.00490641
Bot_rep_c48382	Unclassifiable EST	PREDICTED: uncharacterized protein LOC100186088 [Ciona intestinalis]	1879.45	3206.88	552.024	0.172138	-2.53837	0.000201112	0.00490641
CCAO9250.b1	Unclassifiable EST	No hits found	1.76692	3.53384	0	0	-Inf	0.000201072	0.00490641
CCTT48473.g1	Unclassifiable EST	No hits found	2.05554	4.11108	0	0	-Inf	0.000201998	0.00492504
Bot_c27672	Unclassifiable EST	No hits found	12.0156	19.844	4.18721	0.211006	-2.24464	0.000202399	0.00493227
Bot_c22230	Very low-density lipoprotein receptor	No hits found	49.5424	86.0181	13.0667	0.151907	-2.71874	0.000202733	0.00493532
Bot_c9960	Unclassifiable EST	No hits found	11.6937	19.4502	3.93721	0.202426	-2.30454	0.000202721	0.00493532
Bot_c3186	Unclassifiable EST	PREDICTED: uncharacterized protein C12orf56 homolog [Ciona intestinalis]	51.0906	79.2799	22.9012	0.288866	-1.79153	0.000204122	0.00496148
Bot_rep_c39808	Unclassifiable EST	No hits found	18.7819	3.35237	34.2115	10.2052	3.35123	0.000204075	0.00496148
Bot_rep_c53196	Trypsin-2	PREDICTED: cationic trypsin-3-like [Ciona intestinalis]	2240.49	3757.8	723.185	0.192449	-2.37745	0.000204082	0.00496148
Bot_c18533	60S ribosomal protein L35a	r35a protein [Ciona intestinalis]	13.652	27.3039	0	0	-Inf	0.000204681	0.00497252
Bot_c24884	Unclassifiable EST	No hits found	110.038	50.5484	169.528	3.35378	1.74579	0.000204943	0.00497634
Bot_rep_c37848	Unclassifiable EST	No hits found	106.671	164.588	48.7532	0.296214	-1.75529	0.000205321	0.00498296
Bot_rep_c45438	Unclassifiable EST	No hits found	628.404	1086.08	170.724	0.157193	-2.6694	0.000206075	0.00499868
Bot_c15732	Unclassifiable EST	PREDICTED: uncharacterized protein LOC100185943 [Ciona intestinalis]	20.0331	32.3703	7.69581	0.237743	-2.07252	0.000206459	0.00500033
Bot_c30326	Unclassifiable EST	No hits found	63.6622	96.9723	30.3521	0.312998	-1.67578	0.000206356	0.00500033
Bot_rep_c35654	Neuronal pentraxin-2	PREDICTED: neuronal pentraxin-2 [Ciona intestinalis]	273.227	481.554	64.9008	0.134774	-2.89139	0.000206285	0.00500033
CAP3_round1_contig_4005	Coagulation factor V	PREDICTED: coagulation factor VIII-like [Ciona intestinalis]	604.632	912.328	296.936	0.32547	-1.6194	0.000206702	0.00500365
Bot_c384	B(0,+)-type amino acid transporter 1	PREDICTED: B(0 +)-type amino acid transporter 1-like [Ciona intestinalis]	377.68	570.538	184.822	0.323943	-1.62619	0.000206964	0.00500718
Bot_rep_c47983	Lipopolysaccharide-induced tumor necrosis factor-alpha factor	No hits found	105.552	159.076	52.0273	0.32706	-1.61237	0.000207059	0.00500718
454_debris_c345	Unclassifiable EST	No hits found	12.6046	21.624	3.58515	0.165795	-2.59253	0.000207225	0.00500736
CAP3_round1_contig_2196	Unclassifiable EST	No hits found	129.825	198.268	61.3825	0.309594	-1.69155	0.000207278	0.00500736
Bot_rep_c59133	Unclassifiable EST	No hits found	79.7213	136.923	22.5198	0.164471	-2.6041	0.000207633	0.00501337
Bot_c28657	Unclassifiable EST	No hits found	7.67495	13.5836	1.76626	0.130029	-2.9431	0.000207804	0.00501495
Bot_c26057	Unclassifiable EST	No hits found	7.04967	13.305	0.794385	0.0597059	-4.06598	0.000208081	0.00501652
Bot_c9114	40S ribosomal protein S10	PREDICTED: 40S ribosomal protein S10-like [Ciona intestinalis]	18.735	37.4699	0	0	-Inf	0.000207986	0.00501652
CAP3_round1_contig_9621	Unclassifiable EST	No hits found	69914.6	104424	35404.8	0.339047	-1.56044	0.000208898	0.00503364
Bot_c10625	Unclassifiable EST	No hits found	4.07794	7.46336	0.692524	0.0927899	-3.42989	0.000209154	0.00503469
Bot_rep_c50447	Disks large-associated protein 5	PREDICTED: uncharacterized protein LOC100176117 [Ciona intestinalis]	575.023	956.778	193.268	0.201999	-2.30758	0.000209058	0.00503469
Bot_c30270	Unclassifiable EST	No hits found	3.21901	6.43802	0	0	-Inf	0.000209282	0.00503521
Bot_c41031	Unclassifiable EST	No hits found	749.322	1374.19	124.456	0.0905667	-3.46488	0.000209946	0.00504862
CAP3_round1_contig_6397	Neurogenic locus notch homolog protein 2	PREDICTED: fibrillin-1-like [Ciona intestinalis]	4101.31	6077.2	2125.42	0.349737	-1.51566	0.000210201	0.00505219
CAP3_round1_contig_7418	Unclassifiable EST	No hits found	143.478	248.652	38.3049	0.15405	-2.69853	0.000210611	0.00505948
Bot_c1397	Unclassifiable EST	No hits found	124.218	191.107	57.3286	0.299981	-1.73706	0.000210837	0.00506234
Bot_c8535	Unclassifiable EST	No hits found	27.631	52.7225	2.53946	0.0481664	-4.37583	0.000211385	0.00506779
Bot_rep_c43429	Unclassifiable EST	No hits found	1.74098	3.48196	0	0	-Inf	0.000211228	0.00506779
CAP3_round1_contig_6794	Unclassifiable EST	No hits found	74.7342	114.946	34.5224	0.300336	-1.73535	0.000211326	0.00506779
Bot_c32151	Serine/arginine repetitive matrix protein 2	No hits found	26.8734	46.3126	7.4342	0.160522	-2.63915	0.000211709	0.00506905
Bot_rep_c35625	Serine racemase	PREDICTED: serine racemase-like [Ciona intestinalis]	628.267	1086.95	169.589	0.156023	-2.68017	0.000211759	0.00506905
Bot_rep_c53314	Unclassifiable EST	No hits found	81.904	16.3807	147.427	9.00005	3.16993	0.000211719	0.00506905
Bot_c30125	Unclassifiable EST	No hits found	129.056	63.3282	194.783	3.07577	1.62095	0.000212159	0.00507605
Bot_rep_c56574	Unclassifiable EST	No hits found	89.6648	138.593	40.7367	0.29393	-1.76645	0.000212621	0.00507941
CAP3_round1_contig_2912	Unclassifiable EST	No hits found	60.7026	93.1155	28.2897	0.303812	-1.71875	0.000212565	0.00507941
CCAO6124.b1	Unclassifiable EST	No hits found	57.0283	86.7443	27.3123	0.31486	-1.66722	0.000212407	0.00507941
Bot_c32553	Basement membrane-specific heparan sulfate proteoglycan core	PREDICTED: basement membrane-specific heparan sulfate proteoglycan core protein-like [Ciona intestinalis]	7.72162	13.1422	2.30107	0.175091	-2.51382	0.000213294	0.00509045
Bot_c5954	Unclassifiable EST	No hits found	58.4234	90.3718	26.4749	0.292956	-1.77125	0.000213406	0.00509045
Bot_rep_c50040	Unclassifiable EST	PREDICTED: acetylcholinesterase [Ciona intestinalis]	630.207	939.786	320.628	0.341171	-1.55143	0.000213395	0.00509045
Bot_c14684	Unclassifiable EST	No hits found	9.09452	15.4212	2.76783	0.179482	-2.47809	0.000214068	0.00510368
Bot_c4616	C-type mannose receptor 2	PREDICTED: uncharacterized protein LOC100186027 [Ciona intestinalis]	96.6234	169.453	23.7935	0.140414	-2.83225	0.000214487	0.00511109
Bot_rep_c37561	Unclassifiable EST	No hits found	67.4848	100.593	34.3762	0.341734	-1.54905	0.000216032	0.00514533
CAP3_round1_contig_6671	Unclassifiable EST	No hits found	55.1239	82.9303	27.3175	0.329404	-1.60207	0.00021651	0.00515411
Bot_c11520	Unclassifiable EST	No hits found	9.83989	16.2909	3.38888	0.208023	-2.26519	0.000216653	0.00515492
Bot_c18439	Tetratricopeptide repeat protein 39B	PREDICTED: tetratricopeptide repeat protein 39B [Ciona intestinalis]	21.8599	34.7355	8.98434	0.25865	-1.95093	0.000217449	0.00516867
Bot_rep_c50124	Unclassifiable EST	No hits found	147.932	224.16	71.7039	0.319878	-1.6444	0.000217442	0.00516867
Bot_c5205	Unclassifiable EST	No hits found	63.9833	28.3745	99.5921	3.50992	1.81144	0.000218102	0.00517909
CAP3_round1_contig_5231	Neurogenic locus notch homolog protein 2	PREDICTED: transmembrane cell adhesion receptor mua-3-like [Ciona intestinalis]	57.6807	88.5506	26.8108	0.302774	-1.72369	0.000218106	0.00517909
Bot_c4196	Deoxycytidylate deaminase	PREDICTED: deoxycytidylate deaminase-like [Ciona intestinalis]	22.2168	43.6996	0.733935	0.016795	-5.89583	0.00021857	0.00518751
Bot_c2041	Shootin-1	No hits found	128.488	195.623	61.3531	0.313629	-1.67287	0.000219207	0.00520001
Bot_rep_c54695	Transgelin-2	PREDICTED: myophilin-like [Ciona intestinalis]	3742.59	1875.08	5610.1	2.99192	1.58107	0.000219569	0.00520339
CAP3_round1_contig_6518	Unclassifiable EST	PREDICTED: uncharacterized protein LOC100184486 [Ciona intestinalis]	12289.4	20559.9	4018.94	0.195475	-2.35494	0.000219497	0.00520339
[truncated: 5,696 more rows]
