# Supplementary material for: Vascular Aging in the Invertebrate Chordate, Botryllus schlosseri
Source: Front Mol Biosci. 2021 Apr 8;8:626827. doi: 10.3389/fmolb.2021.626827 (PMC8060491; doi:10.3389/fmolb.2021.626827)
Supplement: Supplementary Table 2 — Gene Ontology Annotations based on Biological Processes (BP) Including Support, Reference support, Reference size, Hypergemetric test, Hypergemetric test corrected, and Genes Symbols. [file Table_2.XLSX]

## Sheet: Sheet1
Supplemental Table 2. Gene Ontology Annotations based on Biological Processes (BP) Including Support, Reference support, Reference size, Hypergemetric test, Hypergemetric test corrected and Genes Symbols
Annotations based on biological processes	Support	Reference Support	Reference size	Hypergeometric test	Hypergemetric test _c	Genes Symbols
'de novo' posttranslational protein folding (BP)	18	36	34208	1.24392e-14	1.88617e-12	TBA1A_HUMAN,PFD1_HUMAN,TCPD_HUMAN,TCPB_HUMAN,PFD5_HUMAN,TCPZ_HUMAN,TBA3C_HUMAN,TBB2C_HUMAN,TCPE_HUMAN,TCPA_HUMAN,TBCB_HUMAN,TCPQ_HUMAN,TCPG_HUMAN,UGGG1_HUMAN,TBB3_HUMAN,TBA1B_HUMAN,TCPH_HUMAN,ACTB_HUMAN
3'-phosphoadenosine 5'-phosphosulfate metabolic process (BP)	4	14	34208	0.00409857	0.0364444	ST1C2_HUMAN,PAPS2_HUMAN,ST1C4_HUMAN,ENPP1_HUMAN
acetyl-CoA metabolic process (BP)	3	5	34208	0.00114178	0.0158147	ACACA_HUMAN,ACACB_HUMAN,CISY_HUMAN
actin cytoskeleton organization (BP)	14	128	34208	0.0047134	0.0412745	GDIR2_HUMAN,PDLI7_HUMAN,FMNL3_HUMAN,MYH10_HUMAN,KLHL1_HUMAN,PDPK1_HUMAN,ARC1A_HUMAN,DOCK2_HUMAN,INP5K_HUMAN,SDCB1_HUMAN,RAC2_HUMAN,NF1_HUMAN,KGP1_HUMAN,NPHP1_HUMAN
actin filament-based movement (BP)	9	17	34208	3.10913e-08	2.29677e-06	ACTC_HUMAN,MYH10_HUMAN,MYH3_HUMAN,MYO1B_HUMAN,MYO6_HUMAN,MYH9_HUMAN,MYH4_HUMAN,MYO7A_HUMAN,MYO5A_HUMAN
activation of signaling protein activity involved in unfolded protein response (BP)	2	2	34208	0.00247703	0.0258563	GRP78_HUMAN,ERN1_HUMAN
ADP biosynthetic process (BP)	3	4	34208	0.000474346	0.00808634	ATPB_HUMAN,ATPD_HUMAN,ATPA_HUMAN
amino acid transmembrane transport (BP)	10	22	34208	3.39726e-08	2.44687e-06	SC6A9_HUMAN,SLC31_HUMAN,LAT2_HUMAN,BAT1_HUMAN,S6A20_HUMAN,S6A19_HUMAN,S6A14_HUMAN,CTNS_HUMAN,EAA3_HUMAN,CMC2_HUMAN
amino acid transport (BP)	9	41	34208	0.000151557	0.00400583	SLC31_HUMAN,LAT2_HUMAN,S6A12_HUMAN,BAT1_HUMAN,4F2_HUMAN,S6A20_HUMAN,S6A19_HUMAN,S6A14_HUMAN,S38AA_HUMAN
anaphase-promoting complex-dependent proteasomal ubiquitin-dependent protein catabolic process (BP)	13	80	34208	0.000153609	0.00402316	PSA2_HUMAN,PSA6_HUMAN,PSME3_HUMAN,UB2D1_HUMAN,PLK1_HUMAN,PSB1_HUMAN,RL40_HUMAN,CDK2_HUMAN,UBC_HUMAN,PSB7_HUMAN,RS27A_HUMAN,CDC23_HUMAN,PSMD3_HUMAN
anatomical structure development (BP)	2	2	34208	0.00247703	0.0258563	RS19_HUMAN,LRP4_HUMAN
androgen metabolic process (BP)	4	13	34208	0.0030467	0.0297544	CP3A4_HUMAN,PARPT_HUMAN,SGPL1_HUMAN,DHB8_HUMAN
anion transport (BP)	4	14	34208	0.00409857	0.0364444	ABCA1_HUMAN,B3A2_HUMAN,S17A5_HUMAN,VDAC2_HUMAN
anti-apoptosis (BP)	31	200	34208	1.96543e-08	1.4901e-06	NFKB1_HUMAN,CRYAB_HUMAN,TCTP_HUMAN,TRIA1_HUMAN,SYVN1_HUMAN,CPIN1_HUMAN,LGUL_HUMAN,HSPB1_HUMAN,RL40_HUMAN,EF1A2_HUMAN,DAD1_HUMAN,GRP78_HUMAN,B2CL1_HUMAN,UBC_HUMAN,XIAP_HUMAN,GRP75_HUMAN,NOTC2_HUMAN,FAIM2_HUMAN,IGF1R_HUMAN,RS27A_HUMAN,BIRC3_HUMAN,SOCS2_HUMAN,MKL1_HUMAN,MY18A_HUMAN,NDK5_HUMAN,SQSTM_HUMAN,ETS1_HUMAN,HSP71_HUMAN,ENPL_HUMAN,ATF5_HUMAN,DPOLB_HUMAN
antigen processing and presentation of peptide antigen via MHC class I (BP)	13	94	34208	0.000771238	0.0124828	PSA2_HUMAN,PSA6_HUMAN,PSME3_HUMAN,PDIA3_HUMAN,PSB1_HUMAN,RL40_HUMAN,LCAP_HUMAN,ERAP1_HUMAN,UBC_HUMAN,PSB7_HUMAN,RS27A_HUMAN,CALR_HUMAN,PSMD3_HUMAN
apoptotic cell clearance (BP)	4	10	34208	0.00100905	0.0146822	TGM2_HUMAN,MERTK_HUMAN,CD36_HUMAN,LRP1_HUMAN
apoptotic mitochondrial changes (BP)	4	13	34208	0.0030467	0.0297544	PPIF_HUMAN,M3K1_HUMAN,B2CL1_HUMAN,HXK2_HUMAN
apoptotic process (BP)	69	594	34208	6.76898e-11	7.50055e-09	SC5A8_HUMAN,PSA2_HUMAN,ACTC_HUMAN,PLEC_HUMAN,DNAS1_HUMAN,PSA6_HUMAN,CASP2_HUMAN,NFKB1_HUMAN,PAK6_HUMAN,PLS1_HUMAN,PSME3_HUMAN,CASP9_HUMAN,KALRN_HUMAN,WDR92_HUMAN,NCKP1_HUMAN,TRIO_HUMAN,CPIN1_HUMAN,SC5AB_HUMAN,ZC12A_HUMAN,BRE_HUMAN,IFT57_HUMAN,MLL1_HUMAN,H10_HUMAN,PREX1_HUMAN,PSB1_HUMAN,KIF1B_HUMAN,RL40_HUMAN,AIFM3_HUMAN,DAD1_HUMAN,DYL2_HUMAN,BIRC2_HUMAN,KPCD_HUMAN,B2CL1_HUMAN,RBM25_HUMAN,UB2D4_HU…
arachidonic acid secretion (BP)	4	13	34208	0.0030467	0.0297544	ACE_HUMAN,LSHR_HUMAN,PA24A_HUMAN,PA21B_HUMAN
aromatic amino acid family metabolic process (BP)	3	8	34208	0.00571039	0.0475481	FAAA_HUMAN,TPH1_HUMAN,MAAI_HUMAN
ATP biosynthetic process (BP)	11	37	34208	1.16043e-06	6.42921e-05	ATPO_HUMAN,ATPB_HUMAN,AT1A3_HUMAN,ATPD_HUMAN,AT2B2_HUMAN,AT1A1_HUMAN,AT1B2_HUMAN,ATPA_HUMAN,AT1B1_HUMAN,CMC2_HUMAN,AT135_HUMAN
ATP catabolic process (BP)	21	82	34208	3.80038e-10	4.05514e-08	ACTC_HUMAN,ATPO_HUMAN,ABCA2_HUMAN,OLA1_HUMAN,ATPB_HUMAN,ATPD_HUMAN,ATP5H_HUMAN,TNNT2_HUMAN,HS90A_HUMAN,KIF1B_HUMAN,GRP78_HUMAN,MYH9_HUMAN,HSP7C_HUMAN,MYH7_HUMAN,AT2B2_HUMAN,PTPA_HUMAN,AT1A1_HUMAN,ATPA_HUMAN,MSH6_HUMAN,MACF1_HUMAN,MRP1_HUMAN
ATP synthesis coupled proton transport (BP)	4	13	34208	0.0030467	0.0297544	ATPB_HUMAN,ATP5H_HUMAN,AT5G2_HUMAN,ATPA_HUMAN
auditory receptor cell fate commitment (BP)	2	2	34208	0.00247703	0.0258563	JAG2_HUMAN,NOTC1_HUMAN
autophagic cell death (BP)	3	6	34208	0.00219887	0.0261774	CATL2_HUMAN,PPAL_HUMAN,LAMP1_HUMAN
autophagy (BP)	9	48	34208	0.000530293	0.00893435	WIPI2_HUMAN,NPC1_HUMAN,RAB24_HUMAN,STK11_HUMAN,CATB_HUMAN,LAMP1_HUMAN,PK3CB_HUMAN,WIPI3_HUMAN,SQSTM_HUMAN
axon guidance (BP)	41	307	34208	9.97846e-09	7.76972e-07	CADH4_HUMAN,CO6A6_HUMAN,NRP1_HUMAN,MYH10_HUMAN,TRIO_HUMAN,CO6A3_HUMAN,HS90A_HUMAN,SLIT3_HUMAN,PLXA3_HUMAN,SPTA1_HUMAN,PLCG1_HUMAN,MYH9_HUMAN,NET3_HUMAN,NCAN_HUMAN,SOS2_HUMAN,PTPRC_HUMAN,AGRIN_HUMAN,SLIT1_HUMAN,PTPRA_HUMAN,PLXA2_HUMAN,ACTG_HUMAN,CLH1_HUMAN,CLAP1_HUMAN,SRC_HUMAN,1433B_HUMAN,SDCB1_HUMAN,MYL6_HUMAN,TENR_HUMAN,PLXA4_HUMAN,SPTB2_HUMAN,RAC2_HUMAN,MET_HUMAN,TBB3_HUMAN,HS90B_HUMAN,NRP2_HU…
axonogenesis (BP)	10	75	34208	0.00395129	0.0357977	BAI1_HUMAN,DOCK7_HUMAN,KALRN_HUMAN,NOTC1_HUMAN,ATLA1_HUMAN,ULK2_HUMAN,IGF1R_HUMAN,DYST_HUMAN,SHOT1_HUMAN,ULK1_HUMAN
blood coagulation (BP)	56	457	34208	5.86155e-10	6.03112e-08	LYAM3_HUMAN,RPGF4_HUMAN,NAC3_HUMAN,SCUB1_HUMAN,H32_HUMAN,LAT2_HUMAN,FA12_HUMAN,KLC1_HUMAN,GNAQ_HUMAN,PLMN_HUMAN,DGKE_HUMAN,CALM_HUMAN,PDPK1_HUMAN,GRP78_HUMAN,KPCD_HUMAN,MERTK_HUMAN,PLCG1_HUMAN,PDE10_HUMAN,TFPI1_HUMAN,CD36_HUMAN,BAT1_HUMAN,FA8_HUMAN,CDK2_HUMAN,ITPR1_HUMAN,VWF_HUMAN,4F2_HUMAN,PA24A_HUMAN,CD9_HUMAN,ITPR2_HUMAN,SAP_HUMAN,EGF_HUMAN,CALU_HUMAN,CENPE_HUMAN,MRP4_HUMAN,AT2B2_HUMAN,ACTG_HU…
blood coagulation, intrinsic pathway (BP)	5	18	34208	0.00151068	0.0196935	FA12_HUMAN,FA8_HUMAN,VWF_HUMAN,FA9_HUMAN,KLKB1_HUMAN
bone remodeling (BP)	4	13	34208	0.0030467	0.0297544	TPH1_HUMAN,ENPP1_HUMAN,NOTC2_HUMAN,NPT2A_HUMAN
brain development (BP)	26	179	34208	9.60591e-07	5.4264e-05	PGBM_HUMAN,THIL_HUMAN,CASP2_HUMAN,LPHN1_HUMAN,SC6A4_HUMAN,SFRP1_HUMAN,MYH10_HUMAN,FOXB1_HUMAN,S6A11_HUMAN,ARF4_HUMAN,MEN1_HUMAN,COX17_HUMAN,CNTP2_HUMAN,BDH_HUMAN,SERA_HUMAN,CD9_HUMAN,SLIT1_HUMAN,AT2B2_HUMAN,IGF1R_HUMAN,SRR_HUMAN,HCN2_HUMAN,MDGA1_HUMAN,NF1_HUMAN,MET_HUMAN,CTNS_HUMAN,RELN_HUMAN
branching morphogenesis of a tube (BP)	6	25	34208	0.00117925	0.0161015	NOTC1_HUMAN,PKD1_HUMAN,EGF_HUMAN,MKS3_HUMAN,MET_HUMAN,VGFR2_HUMAN
calcium ion transport (BP)	12	88	34208	0.00137266	0.0182241	NAC3_HUMAN,TCTP_HUMAN,TRPM2_HUMAN,PKD1_HUMAN,TRPV4_HUMAN,ITPR1_HUMAN,4F2_HUMAN,KCC2A_HUMAN,AT2B2_HUMAN,CLCA1_HUMAN,CAHD1_HUMAN,KCC2D_HUMAN
calcium-independent cell-cell adhesion (BP)	5	22	34208	0.00393375	0.0357512	CLD18_HUMAN,CLD4_HUMAN,CLD7_HUMAN,CLD1_HUMAN,CLD19_HUMAN
carbohydrate catabolic process (BP)	2	2	34208	0.00247703	0.0258563	NAGAB_HUMAN,AMYP_HUMAN
carbohydrate metabolic process (BP)	56	290	34208	1.96445e-18	4.04255e-16	TXTP_HUMAN,PGM2_HUMAN,B4GT3_HUMAN,SLC31_HUMAN,GALT3_HUMAN,NPL_HUMAN,LPH_HUMAN,DCXR_HUMAN,6PGD_HUMAN,HAS3_HUMAN,LGUL_HUMAN,HIPL1_HUMAN,FGGY_HUMAN,ENOA_HUMAN,GTR1_HUMAN,CHID1_HUMAN,CALM_HUMAN,GTR3_HUMAN,CHST4_HUMAN,FUCO_HUMAN,B4GT6_HUMAN,GLPK5_HUMAN,SC5A1_HUMAN,GTR5_HUMAN,PPR3C_HUMAN,MGAL1_HUMAN,MGT4A_HUMAN,4F2_HUMAN,AL1B1_HUMAN,GTR8_HUMAN,MANBA_HUMAN,K1161_HUMAN,M2OM_HUMAN,AMY2B_HUMAN,MA2A2_HUMAN,…
carbohydrate transport (BP)	9	38	34208	8.06886e-05	0.00249961	GTR9_HUMAN,SC5AB_HUMAN,GTR1_HUMAN,FUCT1_HUMAN,GTR3_HUMAN,SC5A1_HUMAN,GTR5_HUMAN,GTR8_HUMAN,NAGT1_HUMAN
carnitine metabolic process, CoA-linked (BP)	2	2	34208	0.00247703	0.0258563	ACADM_HUMAN,ACADL_HUMAN
carnitine shuttle (BP)	4	8	34208	0.000364531	0.00704841	CPT1A_HUMAN,AAPK2_HUMAN,ACACB_HUMAN,MCAT_HUMAN
carnitine transport (BP)	3	4	34208	0.000474346	0.00808634	S22A4_HUMAN,S22A5_HUMAN,PDZ1P_HUMAN
cation transport (BP)	11	79	34208	0.00180584	0.0227189	AT10A_HUMAN,SL9A3_HUMAN,S9A10_HUMAN,PKD1_HUMAN,AT8A1_HUMAN,AT2B2_HUMAN,NHDC2_HUMAN,HCN2_HUMAN,AT10B_HUMAN,AT10D_HUMAN,AT135_HUMAN
cell adhesion (BP)	77	556	34208	5.00066e-16	8.47464e-14	LYAM3_HUMAN,BAI1_HUMAN,MUC4_HUMAN,PGCA_HUMAN,PRKX_HUMAN,FREM1_HUMAN,FAT4_HUMAN,CADH4_HUMAN,PCD23_HUMAN,CO6A6_HUMAN,CD97_HUMAN,CO7A1_HUMAN,MUC5B_HUMAN,NRP1_HUMAN,CPXM1_HUMAN,CNTP5_HUMAN,SVEP1_HUMAN,COLA1_HUMAN,CDHR2_HUMAN,FAT3_HUMAN,SCRB2_HUMAN,EDIL3_HUMAN,CO6A3_HUMAN,MFAP4_HUMAN,MEG10_HUMAN,LEG4_HUMAN,FREM2_HUMAN,CDHR5_HUMAN,DPP4_HUMAN,ACES_HUMAN,NCAM2_HUMAN,ADA12_HUMAN,LAMB2_HUMAN,CHST4_HUMAN,RS…
cell communication (BP)	15	91	34208	4.14199e-05	0.00149163	NAC3_HUMAN,JAG2_HUMAN,FREM1_HUMAN,CATL2_HUMAN,FRAS1_HUMAN,CXA8_HUMAN,FREM2_HUMAN,ZCHC2_HUMAN,KI16B_HUMAN,PLD1_HUMAN,SPD2B_HUMAN,RHG32_HUMAN,JAG1_HUMAN,NF1_HUMAN,P3C2A_HUMAN
cell death (BP)	19	156	34208	0.000291576	0.00608719	PRKN2_HUMAN,IF4G1_HUMAN,CATD_HUMAN,FAF1_HUMAN,HSPB1_HUMAN,ASM_HUMAN,FGGY_HUMAN,FA2H_HUMAN,ATLA1_HUMAN,NFH_HUMAN,TRPV4_HUMAN,ITPR1_HUMAN,SMN_HUMAN,HD_HUMAN,DCTN1_HUMAN,TNR1B_HUMAN,SYNE1_HUMAN,PARP4_HUMAN,DPOLB_HUMAN
cell differentiation (BP)	47	520	34208	6.70398e-05	0.00227226	AMPN_HUMAN,EDF1_HUMAN,RGNEF_HUMAN,JAG2_HUMAN,TLL1_HUMAN,TDRD6_HUMAN,PDLI7_HUMAN,CAV3_HUMAN,DOCK7_HUMAN,NRP1_HUMAN,RXFP1_HUMAN,ZC12A_HUMAN,CTSRB_HUMAN,SPAT6_HUMAN,PIWL1_HUMAN,ABHD5_HUMAN,SLIT3_HUMAN,NXN_HUMAN,TLL2_HUMAN,S9A10_HUMAN,EXT2_HUMAN,GPSM1_HUMAN,KCC2G_HUMAN,SO4C1_HUMAN,TBCB_HUMAN,DLL1_HUMAN,CTSR2_HUMAN,TSSK1_HUMAN,RS21_HUMAN,SLIT1_HUMAN,CTSR3_HUMAN,HUWE1_HUMAN,KCC2B_HUMAN,SPD2B_HUMAN,NT2N…
cell morphogenesis involved in differentiation (BP)	4	7	34208	0.000189768	0.00440904	DAB2_HUMAN,LAMB2_HUMAN,MYH9_HUMAN,RELN_HUMAN
cell projection organization (BP)	8	55	34208	0.00561253	0.0479813	ASAP1_HUMAN,POC1B_HUMAN,MYO7A_HUMAN,DYH9_HUMAN,OFD1_HUMAN,NPHP1_HUMAN,IFT20_HUMAN,DC2L1_HUMAN
cell proliferation (BP)	28	312	34208	0.00202703	0.0250639	EMP1_HUMAN,GLNA_HUMAN,MYH10_HUMAN,PLK1_HUMAN,DAB2_HUMAN,ACES_HUMAN,MO4L1_HUMAN,UBR5_HUMAN,PDS5B_HUMAN,DLGP5_HUMAN,AMPE_HUMAN,ANXA7_HUMAN,LAMP3_HUMAN,CE120_HUMAN,PDZ1P_HUMAN,SKI_HUMAN,ERBB4_HUMAN,MET_HUMAN,NUDC_HUMAN,UBP8_HUMAN,CP1A1_HUMAN,DCTN2_HUMAN,KTHY_HUMAN,CO4A3_HUMAN,LRP1_HUMAN,RS27_HUMAN,LRP2_HUMAN,RL23A_HUMAN
cell redox homeostasis (BP)	11	55	34208	7.11458e-05	0.00238338	SH3L3_HUMAN,PDIA6_HUMAN,TXND9_HUMAN,TRXR1_HUMAN,PDIA1_HUMAN,PDIA3_HUMAN,AIFM3_HUMAN,QSOX1_HUMAN,CQ037_HUMAN,PDIA4_HUMAN,SELT_HUMAN
cellular amino acid biosynthetic process (BP)	7	34	34208	0.00123095	0.0166496	GLNA_HUMAN,MTND_HUMAN,CGL_HUMAN,SERA_HUMAN,CBS_HUMAN,DHE3_HUMAN,SERC_HUMAN
cellular amino acid metabolic process (BP)	15	49	34208	8.52256e-09	6.82041e-07	DHE4_HUMAN,SLC31_HUMAN,LAT2_HUMAN,PTPS_HUMAN,PEPD_HUMAN,BAT1_HUMAN,CGL_HUMAN,HGD_HUMAN,GGT1_HUMAN,DDC_HUMAN,S6A14_HUMAN,DHE3_HUMAN,AT2L1_HUMAN,MTHR_HUMAN,CTNS_HUMAN
cellular calcium ion homeostasis (BP)	9	67	34208	0.00581473	0.0481386	CO5_HUMAN,TCTP_HUMAN,HYES_HUMAN,TPC2_HUMAN,TRPV4_HUMAN,CASR_HUMAN,ANXA7_HUMAN,PK3CB_HUMAN,CALR_HUMAN
cellular component movement (BP)	16	95	34208	1.75988e-05	0.000694548	GDIR2_HUMAN,CD97_HUMAN,HSPB1_HUMAN,CHST4_HUMAN,TBB2C_HUMAN,MYH9_HUMAN,TPM4_HUMAN,CD9_HUMAN,ACTG_HUMAN,DYH9_HUMAN,VIME_HUMAN,TLN1_HUMAN,TPM3_HUMAN,ACTB_HUMAN,ARF6_HUMAN,MACF1_HUMAN
cellular lipid metabolic process (BP)	26	128	34208	8.02146e-10	7.70328e-08	THIK_HUMAN,TXTP_HUMAN,THIL_HUMAN,CP4AB_HUMAN,ACADM_HUMAN,NLTP_HUMAN,TBL1R_HUMAN,CPT1A_HUMAN,TRXR1_HUMAN,GLIP1_HUMAN,DHB12_HUMAN,AAPK2_HUMAN,LPIN2_HUMAN,ACACA_HUMAN,ACACB_HUMAN,BDH_HUMAN,ECHA_HUMAN,ABCA1_HUMAN,MCAT_HUMAN,ACSL1_HUMAN,PR285_HUMAN,FACR1_HUMAN,ACADL_HUMAN,CP1A1_HUMAN,PLIN2_HUMAN,MDR3_HUMAN
cellular membrane organization (BP)	13	95	34208	0.000853458	0.0132194	RL40_HUMAN,CHMP6_HUMAN,HSP7C_HUMAN,AP1G1_HUMAN,UBC_HUMAN,GRDN_HUMAN,CLH1_HUMAN,RS27A_HUMAN,SRC_HUMAN,SNP23_HUMAN,VAMP7_HUMAN,ARF1_HUMAN,CRUM1_HUMAN
cellular nitrogen compound metabolic process (BP)	32	200	34208	5.29705e-09	4.92284e-07	AADAT_HUMAN,THIL_HUMAN,PSA2_HUMAN,PSA6_HUMAN,FAAA_HUMAN,SLC31_HUMAN,PSME3_HUMAN,GLNA_HUMAN,LAT2_HUMAN,TPH1_HUMAN,PSB1_HUMAN,S6A12_HUMAN,MTND_HUMAN,BODG_HUMAN,BAT1_HUMAN,T23O_HUMAN,4F2_HUMAN,HGD_HUMAN,IOD1_HUMAN,PSB7_HUMAN,S6A20_HUMAN,DDC_HUMAN,S6A19_HUMAN,S6A14_HUMAN,DHE3_HUMAN,KCRU_HUMAN,GATM_HUMAN,IOD3_HUMAN,SMOX_HUMAN,DCOR_HUMAN,MAAI_HUMAN,PSMD3_HUMAN
cellular protein metabolic process (BP)	110	284	34208	4.19598e-68	1.20886e-64	RL10_HUMAN,TBA1A_HUMAN,PFD1_HUMAN,RS16_HUMAN,RPN2_HUMAN,RL12_HUMAN,B4GT3_HUMAN,RS14_HUMAN,RL3_HUMAN,IF4G1_HUMAN,RL5_HUMAN,RL11_HUMAN,EF2_HUMAN,TCPD_HUMAN,RS13_HUMAN,TCPB_HUMAN,RL7_HUMAN,RL32_HUMAN,RL7A_HUMAN,EF1G_HUMAN,RS7_HUMAN,RL19_HUMAN,4EBP1_HUMAN,RS15_HUMAN,RL15_HUMAN,RL37_HUMAN,PFD5_HUMAN,RL26_HUMAN,RL14_HUMAN,RL13_HUMAN,PDIA3_HUMAN,RS19_HUMAN,PABP1_HUMAN,RS9_HUMAN,ALG12_HUMAN,TCPZ_HUMAN,RL…
cellular response to glucose starvation (BP)	4	11	34208	0.0015233	0.019505	GTR1_HUMAN,GRP78_HUMAN,AAPK2_HUMAN,VLDLR_HUMAN
cellular response to lipoteichoic acid (BP)	3	7	34208	0.0037057	0.0340003	TLR2_HUMAN,CD36_HUMAN,TLR4_HUMAN
cellular response to nutrient levels (BP)	3	8	34208	0.00571039	0.0475481	MTOR_HUMAN,AAPK2_HUMAN,ULK1_HUMAN
cellular water homeostasis (BP)	2	2	34208	0.00247703	0.0258563	S6A12_HUMAN,ANXA7_HUMAN
centriole replication (BP)	3	7	34208	0.0037057	0.0340003	CETN2_HUMAN,CENPJ_HUMAN,OFD1_HUMAN
chaperone-mediated protein transport (BP)	5	7	34208	5.86885e-06	0.00025236	TIM10_HUMAN,TIM13_HUMAN,TIM8A_HUMAN,TIM9_HUMAN,PEX19_HUMAN
cholesterol transport (BP)	4	13	34208	0.0030467	0.0297544	NPCL1_HUMAN,LDLR_HUMAN,NPC1_HUMAN,CD36_HUMAN
ciliary or flagellar motility (BP)	10	13	34208	2.27162e-11	2.61781e-09	DYH7_HUMAN,DYH11_HUMAN,DYH2_HUMAN,DYH17_HUMAN,DYH3_HUMAN,SP17_HUMAN,DYH8_HUMAN,DYH1_HUMAN,CTSR1_HUMAN,DYH5_HUMAN
cilium morphogenesis (BP)	6	29	34208	0.00266777	0.0271585	ASAP1_HUMAN,AVIL_HUMAN,TM216_HUMAN,BBS2_HUMAN,MKS3_HUMAN,OFD1_HUMAN
citrate metabolic process (BP)	3	7	34208	0.0037057	0.0340003	STA5B_HUMAN,CISY_HUMAN,STA5A_HUMAN
compartment pattern specification (BP)	3	4	34208	0.000474346	0.00808634	NOTC1_HUMAN,LFNG_HUMAN,DLL1_HUMAN
complement activation, lectin pathway (BP)	3	6	34208	0.00219887	0.0261774	FCN2_HUMAN,MASP2_HUMAN,MASP1_HUMAN
creatine metabolic process (BP)	4	10	34208	0.00100905	0.0146822	STA5B_HUMAN,KCRU_HUMAN,STA5A_HUMAN,GATM_HUMAN
cuticle development (BP)	2	2	34208	0.00247703	0.0258563	DUOX2_HUMAN,DUOX1_HUMAN
cysteine biosynthetic process (BP)	2	2	34208	0.00247703	0.0258563	CGL_HUMAN,GGT1_HUMAN
cytokinesis (BP)	10	56	34208	0.000398252	0.00754845	PK3C3_HUMAN,PLK1_HUMAN,KI13A_HUMAN,B2CL1_HUMAN,ELYS_HUMAN,MYH9_HUMAN,INCE_HUMAN,NUDC_HUMAN,KLH13_HUMAN,ARL3_HUMAN
cytoskeleton-dependent intracellular transport (BP)	3	5	34208	0.00114178	0.0158147	TBA1A_HUMAN,KIF1B_HUMAN,TBA1B_HUMAN
dephosphorylation (BP)	9	26	34208	2.65709e-06	0.000131984	PPA5_HUMAN,IMPA3_HUMAN,LPIN2_HUMAN,PTPRC_HUMAN,PPAL_HUMAN,INP5K_HUMAN,AT1A1_HUMAN,F16P1_HUMAN,LPIN3_HUMAN
development of secondary female sexual characteristics (BP)	2	2	34208	0.00247703	0.0258563	STA5B_HUMAN,STA5A_HUMAN
development of secondary male sexual characteristics (BP)	3	3	34208	0.000123178	0.0033166	STA5B_HUMAN,LSHR_HUMAN,STA5A_HUMAN
digestion (BP)	16	56	34208	8.32386e-09	6.85173e-07	S15A1_HUMAN,TFF2_HUMAN,TFF3_HUMAN,MEP1A_HUMAN,MUC3A_HUMAN,CTRL_HUMAN,MEP1B_HUMAN,COL_HUMAN,CTRB2_HUMAN,AMY2B_HUMAN,ACSL1_HUMAN,TRY1_HUMAN,TRY3_HUMAN,CTRB1_HUMAN,AMY1_HUMAN,SSR2_HUMAN
DNA damage response, signal transduction by p53 class mediator resulting in cell cycle arrest (BP)	12	66	34208	8.99822e-05	0.00259239	PSA2_HUMAN,PSA6_HUMAN,CASP2_HUMAN,PSME3_HUMAN,TRIA1_HUMAN,PSB1_HUMAN,RL40_HUMAN,CDK2_HUMAN,UBC_HUMAN,PSB7_HUMAN,RS27A_HUMAN,PSMD3_HUMAN
DNA integration (BP)	4	12	34208	0.00219526	0.0266859	SETMR_HUMAN,NYNRI_HUMAN,SCND3_HUMAN,BAF_HUMAN
DNA metabolic process (BP)	6	27	34208	0.00180999	0.022574	SPO11_HUMAN,IMA2_HUMAN,RAN_HUMAN,DNLI1_HUMAN,RECQ5_HUMAN,MY18A_HUMAN
DNA repair (BP)	25	285	34208	0.00457135	0.0401526	SETMR_HUMAN,RPB2_HUMAN,FANCI_HUMAN,UNG_HUMAN,SMG1_HUMAN,RL40_HUMAN,MO4L1_HUMAN,MEN1_HUMAN,UB2D4_HUMAN,CDK2_HUMAN,INT3_HUMAN,UBC_HUMAN,DNLI1_HUMAN,RUVB1_HUMAN,TOP2A_HUMAN,RS27A_HUMAN,RPB1_HUMAN,IN80C_HUMAN,HERC2_HUMAN,RECQ5_HUMAN,PARP4_HUMAN,SMUG1_HUMAN,MSH6_HUMAN,APEX1_HUMAN,DPOLB_HUMAN
dopamine biosynthetic process (BP)	3	7	34208	0.0037057	0.0340003	GCH1_HUMAN,DDC_HUMAN,NR4A2_HUMAN
drug metabolic process (BP)	6	20	34208	0.00031964	0.00657773	CP2A6_HUMAN,HYES_HUMAN,CP3A4_HUMAN,CP2C8_HUMAN,CBR1_HUMAN,CP1A1_HUMAN
drug transport (BP)	4	5	34208	2.93936e-05	0.00109978	S22AI_HUMAN,S15A2_HUMAN,S22A5_HUMAN,PDZ1P_HUMAN
dTDP biosynthetic process (BP)	2	2	34208	0.00247703	0.0258563	CMPK2_HUMAN,KTHY_HUMAN
endocrine pancreas development (BP)	63	121	34208	2.85896e-49	9.15185e-47	RL10_HUMAN,RS16_HUMAN,RL12_HUMAN,RS14_HUMAN,RL3_HUMAN,RL5_HUMAN,RL11_HUMAN,RS13_HUMAN,RL7_HUMAN,RL32_HUMAN,RL7A_HUMAN,RS7_HUMAN,RL19_HUMAN,RS15_HUMAN,RL15_HUMAN,RL37_HUMAN,RL26_HUMAN,RL14_HUMAN,RL13_HUMAN,RS19_HUMAN,RS9_HUMAN,RL34_HUMAN,RL40_HUMAN,RS17_HUMAN,RSSA_HUMAN,RS23_HUMAN,RL18A_HUMAN,RL31_HUMAN,RS24_HUMAN,RS12_HUMAN,RS21_HUMAN,RS2_HUMAN,RL22_HUMAN,RS11_HUMAN,RL24_HUMAN,RL35_HUMAN,RL35A_HU…
endocytosis (BP)	13	110	34208	0.00326667	0.0313709	ACK1_HUMAN,CAV3_HUMAN,LY75_HUMAN,LDLR_HUMAN,MYO6_HUMAN,AP1G1_HUMAN,SCAR5_HUMAN,MRC2_HUMAN,PK3CB_HUMAN,STAB2_HUMAN,P3C2A_HUMAN,LRP4_HUMAN,LRP2_HUMAN
endonucleolytic cleavage to generate mature 3'-end of SSU-rRNA from (SSU-rRNA, 5.8S rRNA, LSU-rRNA) (BP)	2	2	34208	0.00247703	0.0258563	RSSA_HUMAN,RS21_HUMAN
endoplasmic reticulum organization (BP)	4	11	34208	0.0015233	0.019505	ATLA1_HUMAN,ATLA2_HUMAN,DOP1_HUMAN,ATLA3_HUMAN
endosome to lysosome transport (BP)	5	24	34208	0.00584619	0.0482604	HOOK3_HUMAN,KI13A_HUMAN,STX7_HUMAN,MPRD_HUMAN,VAMP7_HUMAN
endosome transport (BP)	8	47	34208	0.00205753	0.0253323	WAHS7_HUMAN,RL40_HUMAN,CHMP6_HUMAN,DPY30_HUMAN,UBC_HUMAN,ABCA1_HUMAN,RS27A_HUMAN,SQSTM_HUMAN
endothelial cell differentiation (BP)	4	9	34208	0.000630261	0.0103169	EDF1_HUMAN,SCUB1_HUMAN,JAG1_HUMAN,VGFR2_HUMAN
energy reserve metabolic process (BP)	12	102	34208	0.00478445	0.0417697	RPGF4_HUMAN,SPCS3_HUMAN,GTR1_HUMAN,AAPK2_HUMAN,ACACA_HUMAN,ACACB_HUMAN,ITPR1_HUMAN,STK11_HUMAN,ITPR2_HUMAN,CA2D2_HUMAN,TALDO_HUMAN,ADT2_HUMAN
epidermal growth factor receptor signaling pathway (BP)	11	76	34208	0.00131067	0.0174817	ARF4_HUMAN,KI16B_HUMAN,ADA12_HUMAN,RL40_HUMAN,PLCG1_HUMAN,UBC_HUMAN,EGF_HUMAN,CLH1_HUMAN,RS27A_HUMAN,SRC_HUMAN,1433B_HUMAN
ER-associated protein catabolic process (BP)	7	32	34208	0.000840126	0.0130833	ERLN2_HUMAN,SYVN1_HUMAN,UB2G2_HUMAN,GRP78_HUMAN,MKS3_HUMAN,ECM29_HUMAN,ENPL_HUMAN
excretion (BP)	7	43	34208	0.00499578	0.0433519	S22AI_HUMAN,DAB2_HUMAN,AQP2_HUMAN,NFAT5_HUMAN,AMNLS_HUMAN,NPHP1_HUMAN,UROM_HUMAN
extracellular matrix organization (BP)	13	73	34208	5.80917e-05	0.0020662	PGBM_HUMAN,PXDN_HUMAN,RXFP1_HUMAN,SRAC1_HUMAN,DHB12_HUMAN,VITRN_HUMAN,ATS20_HUMAN,TMPS6_HUMAN,NFKB2_HUMAN,TENR_HUMAN,FBLN1_HUMAN,NF1_HUMAN,ISK5_HUMAN
Factor XII activation (BP)	2	2	34208	0.00247703	0.0258563	FA12_HUMAN,KLKB1_HUMAN
fatty acid beta-oxidation using acyl-CoA dehydrogenase (BP)	3	6	34208	0.00219887	0.0261774	ACD11_HUMAN,ACADM_HUMAN,ACADL_HUMAN
fatty acid biosynthetic process (BP)	10	53	34208	0.000249733	0.00532949	CE004_HUMAN,FA2H_HUMAN,ACACA_HUMAN,ACACB_HUMAN,ACOD_HUMAN,LIPL_HUMAN,SCD5_HUMAN,PA21B_HUMAN,ACSM1_HUMAN,DHB8_HUMAN
fatty acid metabolic process (BP)	12	77	34208	0.000405725	0.00759021	THIK_HUMAN,CP4AB_HUMAN,STA5B_HUMAN,ABHD5_HUMAN,LPIN2_HUMAN,ECHA_HUMAN,ACSL1_HUMAN,STA5A_HUMAN,ACADL_HUMAN,ECHP_HUMAN,ACSF2_HUMAN,LPIN3_HUMAN
female pregnancy (BP)	10	72	34208	0.00292261	0.029544	PZP_HUMAN,GPX3_HUMAN,CLD4_HUMAN,STA5B_HUMAN,LCAP_HUMAN,AQP2_HUMAN,COGA1_HUMAN,STA5A_HUMAN,ENDOU_HUMAN,ETS1_HUMAN
fibroblast growth factor receptor signaling pathway (BP)	10	78	34208	0.0052469	0.0452584	PK3C3_HUMAN,CASP9_HUMAN,MTOR_HUMAN,KI16B_HUMAN,PDPK1_HUMAN,PI3R4_HUMAN,PLCG1_HUMAN,SRC_HUMAN,PK3CB_HUMAN,KLOTB_HUMAN
forebrain development (BP)	9	54	34208	0.00128672	0.017242	NOTC1_HUMAN,RFX4_HUMAN,SOX2_HUMAN,GSC_HUMAN,SRC_HUMAN,NOTC3_HUMAN,GNAO_HUMAN,LRP2_HUMAN,SSR2_HUMAN
G1/S transition of mitotic cell cycle (BP)	18	145	34208	0.000329075	0.00672386	PSA2_HUMAN,PSA6_HUMAN,PSME3_HUMAN,4EBP1_HUMAN,PSB1_HUMAN,RL40_HUMAN,ERF3A_HUMAN,CDK2_HUMAN,CCNE1_HUMAN,UBC_HUMAN,KCC2A_HUMAN,KCC2B_HUMAN,PSB7_HUMAN,RS27A_HUMAN,CCNA1_HUMAN,DYR_HUMAN,KCC2D_HUMAN,PSMD3_HUMAN
G2/M transition of mitotic cell cycle (BP)	18	115	34208	1.53363e-05	0.000613664	TBA1A_HUMAN,DYHC1_HUMAN,MDR1_HUMAN,PLK1_HUMAN,HS90A_HUMAN,SSNA1_HUMAN,TBB2C_HUMAN,KDM8_HUMAN,NEK2_HUMAN,CDK2_HUMAN,CETN2_HUMAN,PLK4_HUMAN,DCTN1_HUMAN,CLAP1_HUMAN,CENPJ_HUMAN,OFD1_HUMAN,CCNA1_HUMAN,DCTN2_HUMAN
gene expression (BP)	103	408	34208	8.84371e-44	2.54787e-41	TAF11_HUMAN,RL10_HUMAN,SNR40_HUMAN,RS16_HUMAN,RPB2_HUMAN,PAPOA_HUMAN,RL12_HUMAN,RS14_HUMAN,RL3_HUMAN,IF4G1_HUMAN,RL5_HUMAN,RL11_HUMAN,EF2_HUMAN,RS13_HUMAN,RL7_HUMAN,RL32_HUMAN,RL7A_HUMAN,EF1G_HUMAN,RS7_HUMAN,RL19_HUMAN,4EBP1_HUMAN,RS15_HUMAN,ZNF45_HUMAN,RL15_HUMAN,RL37_HUMAN,SYFA_HUMAN,RL26_HUMAN,SYTC_HUMAN,RL14_HUMAN,RL13_HUMAN,RS19_HUMAN,PABP1_HUMAN,RS9_HUMAN,RL34_HUMAN,RL40_HUMAN,NOTC1_HUMAN,S…
gluconeogenesis (BP)	8	42	34208	0.000962358	0.0146696	TXTP_HUMAN,ATF3_HUMAN,ENOA_HUMAN,M2OM_HUMAN,RM12_HUMAN,F16P1_HUMAN,CMC2_HUMAN,G3P_HUMAN
glucose 1-phosphate metabolic process (BP)	3	8	34208	0.00571039	0.0475481	PGM2_HUMAN,UGPA_HUMAN,HPRT_HUMAN
glucose metabolic process (BP)	17	98	34208	6.45346e-06	0.000273418	TXTP_HUMAN,PGM2_HUMAN,DHSO_HUMAN,CRYAB_HUMAN,DCXR_HUMAN,CPT1A_HUMAN,ENOA_HUMAN,CALM_HUMAN,M2OM_HUMAN,RM12_HUMAN,LYAG_HUMAN,GDE_HUMAN,HXK2_HUMAN,F16P1_HUMAN,CMC2_HUMAN,UGPA_HUMAN,G3P_HUMAN
glucose transport (BP)	11	61	34208	0.000189066	0.00465556	GTR9_HUMAN,GTR1_HUMAN,GTR3_HUMAN,SC5A1_HUMAN,GTR5_HUMAN,GTR8_HUMAN,TPR_HUMAN,SRBS1_HUMAN,HXK2_HUMAN,YES_HUMAN,PA21B_HUMAN
glutamate catabolic process (BP)	3	4	34208	0.000474346	0.00808634	DHE4_HUMAN,GLNA_HUMAN,DHE3_HUMAN
glutathione metabolic process (BP)	11	31	34208	1.51506e-07	9.69972e-06	LGUL_HUMAN,GPX3_HUMAN,GSTM3_HUMAN,MGST1_HUMAN,CGL_HUMAN,GSTM2_HUMAN,GGT1_HUMAN,GGT3_HUMAN,CTNS_HUMAN,MAAI_HUMAN,GSTT1_HUMAN
glycerol ether metabolic process (BP)	5	16	34208	0.000837006	0.0131771	PDIA6_HUMAN,PDIA1_HUMAN,PDIA3_HUMAN,QSOX1_HUMAN,PDIA4_HUMAN
Golgi localization (BP)	3	4	34208	0.000474346	0.00808634	GOGA2_HUMAN,HOOK3_HUMAN,STK11_HUMAN
Golgi organization (BP)	6	25	34208	0.00117925	0.0161015	SURF4_HUMAN,ATLA2_HUMAN,HD_HUMAN,ARL1_HUMAN,SYNE1_HUMAN,CK073_HUMAN
Golgi to endosome transport (BP)	4	10	34208	0.00100905	0.0146822	MON2_HUMAN,KI16B_HUMAN,VP13A_HUMAN,DOP1_HUMAN
Golgi to plasma membrane protein transport (BP)	4	8	34208	0.000364531	0.00704841	KI13A_HUMAN,ARFRP_HUMAN,GOGA4_HUMAN,MACF1_HUMAN
GTP catabolic process (BP)	19	151	34208	0.000190906	0.0044	ARF3_HUMAN,EFGM_HUMAN,NOG2_HUMAN,ARF4_HUMAN,GNAQ_HUMAN,ERF3A_HUMAN,ATLA1_HUMAN,RAB13_HUMAN,RAN_HUMAN,ATLA2_HUMAN,GCH1_HUMAN,ARL1_HUMAN,ARFRP_HUMAN,SELB_HUMAN,ATLA3_HUMAN,GNAO_HUMAN,RAC2_HUMAN,ARF1_HUMAN,ARF6_HUMAN
heart contraction (BP)	3	8	34208	0.00571039	0.0475481	ACTC_HUMAN,ACE_HUMAN,MLRV_HUMAN
heart development (BP)	20	156	34208	0.000101098	0.00285552	RPGF4_HUMAN,MLRV_HUMAN,ACADM_HUMAN,NRP1_HUMAN,GNAQ_HUMAN,NOTC1_HUMAN,PKD1_HUMAN,COX17_HUMAN,VLDLR_HUMAN,SPD2B_HUMAN,ERBB4_HUMAN,RBCC1_HUMAN,EP300_HUMAN,NF1_HUMAN,FBN1_HUMAN,CSPG2_HUMAN,NRP2_HUMAN,JMJD6_HUMAN,MIB1_HUMAN,PTPRJ_HUMAN
hemopoiesis (BP)	9	64	34208	0.00427596	0.0379048	CPIN1_HUMAN,ASH2L_HUMAN,SPTA1_HUMAN,MEN1_HUMAN,DLL1_HUMAN,PARPT_HUMAN,NOTC2_HUMAN,SGPL1_HUMAN,JAG1_HUMAN
hexose transmembrane transport (BP)	4	5	34208	2.93936e-05	0.00109978	GTR9_HUMAN,GTR1_HUMAN,SC5A1_HUMAN,GTR8_HUMAN
histone H3-K4 methylation (BP)	4	14	34208	0.00409857	0.0364444	MLL2_HUMAN,MLL1_HUMAN,ASH2L_HUMAN,DPY30_HUMAN
histone H4 acetylation (BP)	5	20	34208	0.00251585	0.0260725	MO4L1_HUMAN,BRD8_HUMAN,RUVB1_HUMAN,EP300_HUMAN,IRF4_HUMAN
homophilic cell adhesion (BP)	15	133	34208	0.00261857	0.0270398	FAT4_HUMAN,CADH4_HUMAN,PCD23_HUMAN,CDHR2_HUMAN,FAT3_HUMAN,FREM2_HUMAN,CDHR5_HUMAN,PKD1_HUMAN,PVRL3_HUMAN,PCDGI_HUMAN,PCD16_HUMAN,PK3CB_HUMAN,PTPRF_HUMAN,PCD10_HUMAN,CAD26_HUMAN
hormone biosynthetic process (BP)	6	28	34208	0.00220768	0.0261741	TPH1_HUMAN,DUOX2_HUMAN,IOD1_HUMAN,DUOX1_HUMAN,DDC_HUMAN,IOD3_HUMAN
hyaluronan metabolic process (BP)	4	7	34208	0.000189768	0.00440904	ITIH1_HUMAN,ITIH4_HUMAN,ITH5L_HUMAN,ITIH3_HUMAN
hydrogen peroxide catabolic process (BP)	6	19	34208	0.000233559	0.00509759	PXDN_HUMAN,PRDX6_HUMAN,GPX3_HUMAN,TRXR1_HUMAN,DUOX2_HUMAN,DUOX1_HUMAN
hydrogen sulfide biosynthetic process (BP)	2	2	34208	0.00247703	0.0258563	CGL_HUMAN,CBS_HUMAN
in utero embryonic development (BP)	19	179	34208	0.00157704	0.0201037	JAG2_HUMAN,CO5_HUMAN,NPT2B_HUMAN,MLL2_HUMAN,ZFAN5_HUMAN,MYH10_HUMAN,SYVN1_HUMAN,CUBN_HUMAN,RDH10_HUMAN,DAB2_HUMAN,NOTC1_HUMAN,B2CL1_HUMAN,MYH9_HUMAN,PKD1_HUMAN,FUT8_HUMAN,ELL_HUMAN,INP5K_HUMAN,UBR3_HUMAN,MIB1_HUMAN
induction of apoptosis (BP)	19	185	34208	0.00230524	0.0272189	CO5_HUMAN,AIFM3_HUMAN,TGM2_HUMAN,TLR2_HUMAN,RIPK1_HUMAN,TNR9_HUMAN,GCH1_HUMAN,NDUS3_HUMAN,MUL1_HUMAN,NOTC2_HUMAN,ERN1_HUMAN,NDUAD_HUMAN,MUC2_HUMAN,PDCD5_HUMAN,CO4A3_HUMAN,ETS1_HUMAN,RS3_HUMAN,RS3A_HUMAN,ERN2_HUMAN
induction of apoptosis by extracellular signals (BP)	15	106	34208	0.000243685	0.00527861	CASP2_HUMAN,KALRN_HUMAN,TRIO_HUMAN,SENP1_HUMAN,PREX1_HUMAN,RL40_HUMAN,SOS2_HUMAN,UBC_HUMAN,RIPK1_HUMAN,ITSN1_HUMAN,RS27A_HUMAN,AKP13_HUMAN,DAP1_HUMAN,NDUAD_HUMAN,SQSTM_HUMAN
induction of apoptosis by intracellular signals (BP)	7	43	34208	0.00499578	0.0433519	CASP9_HUMAN,DYL2_HUMAN,B2CL1_HUMAN,XIAP_HUMAN,1433B_HUMAN,CYC_HUMAN,MSH6_HUMAN
innate immune response (BP)	31	309	34208	0.000183669	0.0046013	CR2_HUMAN,CO5_HUMAN,PK3C3_HUMAN,CO3_HUMAN,NFKB1_HUMAN,MARCO_HUMAN,CR1_HUMAN,MASP2_HUMAN,FA12_HUMAN,M3K1_HUMAN,RL40_HUMAN,CHID1_HUMAN,MASP1_HUMAN,CLC4C_HUMAN,TLR2_HUMAN,PI3R4_HUMAN,B2CL1_HUMAN,UB2D4_HUMAN,SFTPD_HUMAN,UBC_HUMAN,RIPK1_HUMAN,TLR4_HUMAN,RS27A_HUMAN,CFAD_HUMAN,COL12_HUMAN,OST48_HUMAN,EP300_HUMAN,NFKB2_HUMAN,DHX58_HUMAN,HS90B_HUMAN,NLRC5_HUMAN
insulin receptor signaling pathway (BP)	18	139	34208	0.000193854	0.00443248	PK3C3_HUMAN,IF4G1_HUMAN,PTN2_HUMAN,MTOR_HUMAN,4EBP1_HUMAN,PDPK1_HUMAN,PI3R4_HUMAN,AAPK2_HUMAN,GTR8_HUMAN,STK11_HUMAN,VPP1_HUMAN,PTPRA_HUMAN,SRBS1_HUMAN,IGF1R_HUMAN,PK3CB_HUMAN,1433B_HUMAN,KLOTB_HUMAN,RS6_HUMAN
interspecies interaction between organisms (BP)	35	328	34208	2.05408e-05	0.000799703	AMPN_HUMAN,UBR4_HUMAN,VPRBP_HUMAN,SND1_HUMAN,IF4G1_HUMAN,NS1BP_HUMAN,UNG_HUMAN,PSB1_HUMAN,IMA2_HUMAN,LDLR_HUMAN,NACA_HUMAN,MFGM_HUMAN,SRCAP_HUMAN,PLCG1_HUMAN,HSP7C_HUMAN,GBLP_HUMAN,IF4G3_HUMAN,RAN_HUMAN,ELOC_HUMAN,PSB7_HUMAN,G45IP_HUMAN,SRC_HUMAN,VIME_HUMAN,XPO1_HUMAN,EP300_HUMAN,FBLN1_HUMAN,RLA0_HUMAN,CLD1_HUMAN,IF4A2_HUMAN,VGFR2_HUMAN,WWP1_HUMAN,BAF_HUMAN,IF4H_HUMAN,ADT2_HUMAN,TSN7_HUMAN
intestinal cholesterol absorption (BP)	4	8	34208	0.000364531	0.00704841	NPCL1_HUMAN,LDLR_HUMAN,CEL_HUMAN,LIPP_HUMAN
intracellular protein transport (BP)	21	196	34208	0.000817837	0.0130899	STX17_HUMAN,TM1L2_HUMAN,SNX13_HUMAN,AP4B1_HUMAN,RBGPR_HUMAN,SRAC1_HUMAN,IMA2_HUMAN,TIM23_HUMAN,PPGB_HUMAN,MYO6_HUMAN,KI13A_HUMAN,STX7_HUMAN,RAN_HUMAN,AP1G1_HUMAN,TI17B_HUMAN,CLH1_HUMAN,XPO1_HUMAN,HERC2_HUMAN,ERD22_HUMAN,KLHL2_HUMAN,SIL1_HUMAN
ion transmembrane transport (BP)	15	97	34208	8.83816e-05	0.00257199	AT10A_HUMAN,AT1A3_HUMAN,CNGA2_HUMAN,S26A1_HUMAN,PKD1_HUMAN,AT8A1_HUMAN,AT2B2_HUMAN,B3A2_HUMAN,AT1A1_HUMAN,AT1B2_HUMAN,ATPA_HUMAN,BEST3_HUMAN,AT1B1_HUMAN,CLCA2_HUMAN,AT10D_HUMAN
ion transport (BP)	70	549	34208	6.42469e-13	9.25477e-11	TCO1_HUMAN,CLCN7_HUMAN,SC5A8_HUMAN,NAC3_HUMAN,COPT2_HUMAN,ATPO_HUMAN,NPT2B_HUMAN,SLC31_HUMAN,ATPB_HUMAN,FRDA_HUMAN,S15A1_HUMAN,S22AI_HUMAN,VGLU2_HUMAN,SC5AC_HUMAN,LAT2_HUMAN,S26A2_HUMAN,ATPD_HUMAN,SC5AB_HUMAN,ATP5H_HUMAN,S13A2_HUMAN,S15A2_HUMAN,S26A1_HUMAN,S13A4_HUMAN,TPC2_HUMAN,S6A12_HUMAN,SL9A3_HUMAN,S39AC_HUMAN,TRPM2_HUMAN,SC5A1_HUMAN,SO4C1_HUMAN,S22AC_HUMAN,BAT1_HUMAN,AT5G2_HUMAN,TRPV4_HUMAN,…
L-cystine transport (BP)	3	4	34208	0.000474346	0.00808634	SLC31_HUMAN,BAT1_HUMAN,CTNS_HUMAN
L-serine biosynthetic process (BP)	3	4	34208	0.000474346	0.00808634	SERA_HUMAN,GLYM_HUMAN,SERC_HUMAN
L-serine metabolic process (BP)	3	5	34208	0.00114178	0.0158147	SRR_HUMAN,CBS_HUMAN,GLYM_HUMAN
lactation (BP)	8	37	34208	0.000392586	0.00749033	FOXB1_HUMAN,STA5B_HUMAN,XDH_HUMAN,AT2B2_HUMAN,ERBB4_HUMAN,MET_HUMAN,HXK2_HUMAN,STA5A_HUMAN
leukocyte migration (BP)	14	106	34208	0.000786284	0.0126552	LYAM3_HUMAN,LAT2_HUMAN,MERTK_HUMAN,PLCG1_HUMAN,MYH9_HUMAN,BAT1_HUMAN,4F2_HUMAN,SRC_HUMAN,PPIL2_HUMAN,MOT4_HUMAN,PK3CB_HUMAN,AT1B2_HUMAN,AT1B1_HUMAN,YES_HUMAN
lipid catabolic process (BP)	12	97	34208	0.00316583	0.0308133	PRDX6_HUMAN,PLBL1_HUMAN,COL_HUMAN,PLCG1_HUMAN,PLD1_HUMAN,PA24A_HUMAN,CEL_HUMAN,LIPL_HUMAN,LIPP_HUMAN,PA21B_HUMAN,PLB1_HUMAN,DDHD1_HUMAN
lipid digestion (BP)	3	4	34208	0.000474346	0.00808634	COL_HUMAN,CEL_HUMAN,LIPP_HUMAN
lipid metabolic process (BP)	40	241	34208	2.13217e-11	2.5595e-09	PGBM_HUMAN,GPX5_HUMAN,ABCA2_HUMAN,GDPD3_HUMAN,ATPB_HUMAN,CUBN_HUMAN,NPCL1_HUMAN,LIPR1_HUMAN,ABHD5_HUMAN,PDIA1_HUMAN,APOA_HUMAN,NAAA_HUMAN,PAG15_HUMAN,CP3A4_HUMAN,LDLR_HUMAN,AOAH_HUMAN,COL_HUMAN,MTP_HUMAN,LPIN2_HUMAN,ACACA_HUMAN,CD36_HUMAN,CEL_HUMAN,SAP_HUMAN,ABCA1_HUMAN,LIPL_HUMAN,ASAH2_HUMAN,SGPL1_HUMAN,SAPL1_HUMAN,LIPP_HUMAN,ECHP_HUMAN,ATPA_HUMAN,AL3A2_HUMAN,ACSF2_HUMAN,AMNLS_HUMAN,LPIN3_HUMAN,…
lipoprotein metabolic process (BP)	11	39	34208	2.07488e-06	0.000106745	PGBM_HUMAN,CUBN_HUMAN,NPCL1_HUMAN,PDIA1_HUMAN,APOA_HUMAN,LDLR_HUMAN,MTP_HUMAN,ABCA1_HUMAN,LIPL_HUMAN,AMNLS_HUMAN,LRP1_HUMAN
lipoprotein transport (BP)	4	11	34208	0.0015233	0.019505	CUBN_HUMAN,MTP_HUMAN,CD36_HUMAN,LRP1_HUMAN
liver development (BP)	12	75	34208	0.000316052	0.00655069	THIL_HUMAN,ACADM_HUMAN,STA5B_HUMAN,NOTC1_HUMAN,CCNE1_HUMAN,VWF_HUMAN,BDH_HUMAN,RBCC1_HUMAN,EP300_HUMAN,NF1_HUMAN,MET_HUMAN,ARF6_HUMAN
loop of Henle development (BP)	2	2	34208	0.00247703	0.0258563	DLL1_HUMAN,JAG1_HUMAN
luteinization (BP)	3	8	34208	0.00571039	0.0475481	STA5B_HUMAN,SGPL1_HUMAN,STA5A_HUMAN
M/G1 transition of mitotic cell cycle (BP)	10	78	34208	0.0052469	0.0452584	PSA2_HUMAN,PSA6_HUMAN,PSME3_HUMAN,PSB1_HUMAN,RL40_HUMAN,CDK2_HUMAN,UBC_HUMAN,PSB7_HUMAN,RS27A_HUMAN,PSMD3_HUMAN
metabolic process (BP)	40	316	34208	6.6928e-08	4.48418e-06	AMPN_HUMAN,CASP2_HUMAN,ADCL2_HUMAN,NLTP_HUMAN,DYH11_HUMAN,LGUL_HUMAN,UNG_HUMAN,ASM_HUMAN,ENASE_HUMAN,HYES_HUMAN,GSTM3_HUMAN,LGAT1_HUMAN,TGM2_HUMAN,PEPD_HUMAN,SAT2_HUMAN,ACACB_HUMAN,ERAP1_HUMAN,LYG2_HUMAN,GSTM2_HUMAN,BDH_HUMAN,PA24A_HUMAN,SEPR_HUMAN,CHLE_HUMAN,AMPE_HUMAN,ASM3B_HUMAN,GSTM1_HUMAN,TPMT_HUMAN,IPYR_HUMAN,UBP15_HUMAN,MYO5A_HUMAN,GSTM4_HUMAN,NTAN1_HUMAN,COQ3_HUMAN,WDFY3_HUMAN,PA21B_HUMAN…
methionine biosynthetic process (BP)	4	10	34208	0.00100905	0.0146822	BHMT1_HUMAN,MTND_HUMAN,BHMT2_HUMAN,MTHR_HUMAN
microtubule cytoskeleton organization (BP)	8	55	34208	0.00561253	0.0479813	TBA1A_HUMAN,DOCK7_HUMAN,NFH_HUMAN,GRDN_HUMAN,CLAP1_HUMAN,CE120_HUMAN,TBA1B_HUMAN,DYST_HUMAN
microtubule-based movement (BP)	28	90	34208	2.05346e-15	3.28668e-13	TBA1A_HUMAN,DYHC1_HUMAN,DYH7_HUMAN,DYH11_HUMAN,DYH12_HUMAN,KLC1_HUMAN,DYH6_HUMAN,DYH10_HUMAN,KIF1B_HUMAN,KI16B_HUMAN,TBA3C_HUMAN,KI13A_HUMAN,DYH2_HUMAN,TBB2C_HUMAN,DYH17_HUMAN,DYH3_HUMAN,CENPE_HUMAN,DYH9_HUMAN,KTN1_HUMAN,DYH8_HUMAN,KI21B_HUMAN,TBB3_HUMAN,DYH1_HUMAN,KINH_HUMAN,TBA3E_HUMAN,TBA1B_HUMAN,DYH5_HUMAN,ARP10_HUMAN
microtubule-based process (BP)	5	18	34208	0.00151068	0.0196935	TBA1A_HUMAN,TBA3C_HUMAN,DYL2_HUMAN,TBA1B_HUMAN,DCTN2_HUMAN
mitochondrial ATP synthesis coupled proton transport (BP)	5	13	34208	0.000279537	0.00587843	ATPO_HUMAN,ATPB_HUMAN,ATPD_HUMAN,ATP5H_HUMAN,ATPA_HUMAN
mitosis (BP)	21	187	34208	0.000440362	0.00808079	PPP5_HUMAN,PLK1_HUMAN,CETN1_HUMAN,NEK2_HUMAN,CDK2_HUMAN,RAN_HUMAN,CETN2_HUMAN,TXN4A_HUMAN,PDS5B_HUMAN,DCTN1_HUMAN,RUVB1_HUMAN,CLH1_HUMAN,CETN3_HUMAN,USP9X_HUMAN,OFD1_HUMAN,CCNA1_HUMAN,ASPM_HUMAN,CDC23_HUMAN,DCTN2_HUMAN,KLH13_HUMAN,RS6_HUMAN
mitotic cell cycle (BP)	36	304	34208	1.48582e-06	7.92711e-05	TBA1A_HUMAN,PSA2_HUMAN,PSA6_HUMAN,DYHC1_HUMAN,PSME3_HUMAN,UB2D1_HUMAN,PLK1_HUMAN,HS90A_HUMAN,PSB1_HUMAN,RL40_HUMAN,SSNA1_HUMAN,TBB2C_HUMAN,ELYS_HUMAN,NEK2_HUMAN,CDK2_HUMAN,CCNE1_HUMAN,UBC_HUMAN,CETN2_HUMAN,DNLI1_HUMAN,PLK4_HUMAN,PSB7_HUMAN,DCTN1_HUMAN,CENPE_HUMAN,CLAP1_HUMAN,RS27A_HUMAN,CENPJ_HUMAN,OFD1_HUMAN,INCE_HUMAN,CCNA1_HUMAN,DYR_HUMAN,XPO1_HUMAN,CDC23_HUMAN,NUDC_HUMAN,DCTN2_HUMAN,RS27_HUMA…
mitotic chromosome movement towards spindle pole (BP)	2	2	34208	0.00247703	0.0258563	DLGP5_HUMAN,CENPE_HUMAN
mRNA metabolic process (BP)	89	223	34208	1.45291e-56	5.97975e-54	RL10_HUMAN,RS16_HUMAN,PSA2_HUMAN,PSA6_HUMAN,RL12_HUMAN,RS14_HUMAN,RL3_HUMAN,IF4G1_HUMAN,LSM6_HUMAN,RL5_HUMAN,RL11_HUMAN,PSME3_HUMAN,RS13_HUMAN,CNOT1_HUMAN,RL7_HUMAN,RL32_HUMAN,RL7A_HUMAN,RS7_HUMAN,RL19_HUMAN,RS15_HUMAN,RRP44_HUMAN,IF4A3_HUMAN,RL15_HUMAN,RL37_HUMAN,RL26_HUMAN,HSPB1_HUMAN,RL14_HUMAN,RL13_HUMAN,RS19_HUMAN,PABP1_HUMAN,SMG1_HUMAN,PSB1_HUMAN,RS9_HUMAN,RL34_HUMAN,RL40_HUMAN,RS17_HUMAN,R…
multicellular organismal aging (BP)	4	13	34208	0.0030467	0.0297544	CISD2_HUMAN,PGCA_HUMAN,CATL2_HUMAN,DDC_HUMAN
multicellular organismal development (BP)	81	945	34208	1.57135e-06	8.23099e-05	AMPN_HUMAN,EDF1_HUMAN,ANGL2_HUMAN,JAG2_HUMAN,PRKX_HUMAN,GDIR2_HUMAN,EMP1_HUMAN,FREM1_HUMAN,TLL1_HUMAN,TDRD6_HUMAN,PDLI7_HUMAN,DOCK7_HUMAN,NRP1_HUMAN,LIN41_HUMAN,ZC12A_HUMAN,CTSRB_HUMAN,FAT3_HUMAN,ZNF45_HUMAN,SPAT6_HUMAN,PIWL1_HUMAN,EDIL3_HUMAN,SLIT3_HUMAN,PLXA3_HUMAN,FREM2_HUMAN,DSPP_HUMAN,NXN_HUMAN,TLL2_HUMAN,DLK1_HUMAN,S9A10_HUMAN,GPSM1_HUMAN,KCC2G_HUMAN,WLS_HUMAN,SOX2_HUMAN,SO4C1_HUMAN,XLRS1_H…
muscle contraction (BP)	15	96	34208	7.82754e-05	0.00247815	CRYAB_HUMAN,CALM_HUMAN,TPM4_HUMAN,MYH4_HUMAN,FKB1B_HUMAN,MYH7_HUMAN,DESM_HUMAN,SRBS1_HUMAN,MYH8_HUMAN,HCN2_HUMAN,MYL6_HUMAN,GNAO_HUMAN,TLN1_HUMAN,TPM3_HUMAN,ACTS_HUMAN
muscle filament sliding (BP)	16	37	34208	6.32391e-12	7.92139e-10	ACTC_HUMAN,MLRV_HUMAN,TNNC2_HUMAN,MYH3_HUMAN,TNNT2_HUMAN,TPM4_HUMAN,MYH4_HUMAN,MYH7_HUMAN,DESM_HUMAN,TNNC1_HUMAN,MYH8_HUMAN,VIME_HUMAN,MYL6_HUMAN,TNNI1_HUMAN,TPM3_HUMAN,ACTS_HUMAN
negative chemotaxis (BP)	4	11	34208	0.0015233	0.019505	SLIT3_HUMAN,PLXA3_HUMAN,SLIT1_HUMAN,NRP2_HUMAN
negative regulation of actin filament bundle assembly (BP)	2	2	34208	0.00247703	0.0258563	PRKN2_HUMAN,M3K1_HUMAN
negative regulation of angiogenesis (BP)	9	48	34208	0.000530293	0.00893435	BAI1_HUMAN,BAI2_HUMAN,BAI3_HUMAN,STAB1_HUMAN,ANPRA_HUMAN,NF1_HUMAN,TSP2_HUMAN,ISK5_HUMAN,CO4A3_HUMAN
negative regulation of cell growth (BP)	19	113	34208	3.05048e-06	0.000144073	CRYAB_HUMAN,MLRV_HUMAN,SFRP1_HUMAN,PHB_HUMAN,CDHR2_HUMAN,ENOA_HUMAN,SLIT3_HUMAN,DAB2_HUMAN,GBLP_HUMAN,CGL_HUMAN,ENPP1_HUMAN,STK11_HUMAN,NDUS3_HUMAN,MUL1_HUMAN,ANPRA_HUMAN,F16P1_HUMAN,NDUAD_HUMAN,HSP71_HUMAN,PTPRJ_HUMAN
negative regulation of cell proliferation (BP)	31	341	34208	0.000982777	0.014902	BAI1_HUMAN,DLEC1_HUMAN,SFRP1_HUMAN,PHB_HUMAN,MLL1_HUMAN,PLMN_HUMAN,PINX1_HUMAN,FABP7_HUMAN,DHRS2_HUMAN,MEN1_HUMAN,CGL_HUMAN,HDAC4_HUMAN,TNR9_HUMAN,CD9_HUMAN,STK11_HUMAN,SSR4_HUMAN,PDS5B_HUMAN,NOTC2_HUMAN,SYWC_HUMAN,SKI_HUMAN,ERBB4_HUMAN,ENPP7_HUMAN,PTPRF_HUMAN,MUC2_HUMAN,UROM_HUMAN,CO4A3_HUMAN,ETS1_HUMAN,HSP71_HUMAN,RARG_HUMAN,PTPRJ_HUMAN,SSR2_HUMAN
negative regulation of cell size (BP)	3	7	34208	0.0037057	0.0340003	CAV3_HUMAN,MTOR_HUMAN,DPTOR_HUMAN
negative regulation of endopeptidase activity (BP)	9	67	34208	0.00581473	0.0481386	ITIH4_HUMAN,PZP_HUMAN,APOA_HUMAN,ISK1_HUMAN,UBP14_HUMAN,TFPI1_HUMAN,SPB10_HUMAN,SPB4_HUMAN,ITIH3_HUMAN
negative regulation of epidermal growth factor receptor signaling pathway (BP)	7	33	34208	0.00102093	0.0147804	RL40_HUMAN,UBC_HUMAN,EGF_HUMAN,CLH1_HUMAN,RS27A_HUMAN,PTPRF_HUMAN,PTPRJ_HUMAN
negative regulation of glycogen biosynthetic process (BP)	3	7	34208	0.0037057	0.0340003	ENPP1_HUMAN,INP5K_HUMAN,PASK_HUMAN
negative regulation of insulin receptor signaling pathway (BP)	5	20	34208	0.00251585	0.0260725	KPCD_HUMAN,ENPP1_HUMAN,INP5K_HUMAN,PTPRE_HUMAN,PTPRF_HUMAN
negative regulation of MAP kinase activity (BP)	6	30	34208	0.00319612	0.0308994	CAV3_HUMAN,ASM_HUMAN,KPCD_HUMAN,INP5K_HUMAN,NF1_HUMAN,PTPRJ_HUMAN
negative regulation of neuron differentiation (BP)	8	48	34208	0.00236298	0.0276738	SC6A4_HUMAN,SOX2_HUMAN,DLL1_HUMAN,NOTC3_HUMAN,CALR_HUMAN,ASPM_HUMAN,JAG1_HUMAN,MIB1_HUMAN
negative regulation of osteoblast differentiation (BP)	6	29	34208	0.00266777	0.0271585	SFRP1_HUMAN,NOTC1_HUMAN,NBR1_HUMAN,MEN1_HUMAN,HDAC4_HUMAN,SKI_HUMAN
negative regulation of protein kinase activity (BP)	10	49	34208	0.000126128	0.00336458	CAV3_HUMAN,GNAQ_HUMAN,HSPB1_HUMAN,TRIB2_HUMAN,PDPK1_HUMAN,PTPRC_HUMAN,INP5K_HUMAN,DPTOR_HUMAN,NF1_HUMAN,TRIB1_HUMAN
negative regulation of release of cytochrome c from mitochondria (BP)	3	7	34208	0.0037057	0.0340003	PRKN2_HUMAN,FRDA_HUMAN,B2CL1_HUMAN
negative regulation of transforming growth factor beta receptor signaling pathway by extracellular sequestering of TGFbeta (BP)	3	3	34208	0.000123178	0.0033166	LTBP1_HUMAN,FBN2_HUMAN,FBN1_HUMAN
negative regulation of ubiquitin-protein ligase activity involved in mitotic cell cycle (BP)	11	65	34208	0.000337378	0.00679711	PSA2_HUMAN,PSA6_HUMAN,PSME3_HUMAN,UB2D1_HUMAN,PSB1_HUMAN,RL40_HUMAN,UBC_HUMAN,PSB7_HUMAN,RS27A_HUMAN,CDC23_HUMAN,PSMD3_HUMAN
nerve growth factor receptor signaling pathway (BP)	24	215	34208	0.000196067	0.00444779	CASP2_HUMAN,NFKB1_HUMAN,CASP9_HUMAN,KALRN_HUMAN,MTOR_HUMAN,TRIO_HUMAN,PREX1_HUMAN,RL40_HUMAN,CALM_HUMAN,PDPK1_HUMAN,KPCD_HUMAN,PLCG1_HUMAN,SOS2_HUMAN,ITPR1_HUMAN,UBC_HUMAN,ITSN1_HUMAN,ITPR2_HUMAN,CLH1_HUMAN,RS27A_HUMAN,SRC_HUMAN,PK3CB_HUMAN,1433B_HUMAN,AKP13_HUMAN,SQSTM_HUMAN
nervous system development (BP)	37	410	34208	0.000390269	0.00749577	TRIM3_HUMAN,AVIL_HUMAN,DOCK7_HUMAN,NRP1_HUMAN,KALRN_HUMAN,ASM_HUMAN,SLIT3_HUMAN,ACES_HUMAN,TIM8A_HUMAN,GPSM1_HUMAN,FABP7_HUMAN,KCC2G_HUMAN,ENC1_HUMAN,NFH_HUMAN,TBCB_HUMAN,HDAC4_HUMAN,ULK2_HUMAN,GRDN_HUMAN,SLIT1_HUMAN,VP13A_HUMAN,KCC2B_HUMAN,CRIM1_HUMAN,DCTN1_HUMAN,VLDLR_HUMAN,GMFB_HUMAN,NOTC2_HUMAN,ERBB4_HUMAN,MDGA1_HUMAN,SEM3D_HUMAN,EP300_HUMAN,JAG1_HUMAN,PLXA4_HUMAN,NRP2_HUMAN,PTPRF_HUMAN,NLGN1…
neuromuscular process controlling balance (BP)	7	38	34208	0.00242796	0.0280922	MYH10_HUMAN,KCC2B_HUMAN,AT2B2_HUMAN,LYAG_HUMAN,MYO5A_HUMAN,TENR_HUMAN,NLGN2_HUMAN
neuron cell-cell adhesion (BP)	4	12	34208	0.00219526	0.0266859	NCAM2_HUMAN,TENR_HUMAN,NLGN2_HUMAN,NLGN1_HUMAN
neuronal stem cell maintenance (BP)	3	5	34208	0.00114178	0.0158147	NOTC1_HUMAN,DLL1_HUMAN,JAG1_HUMAN
neuropeptide signaling pathway (BP)	15	94	34208	6.1047e-05	0.00214484	BAI1_HUMAN,LPHN1_HUMAN,CD97_HUMAN,LPHN3_HUMAN,BAI2_HUMAN,SORC1_HUMAN,LPHN2_HUMAN,EMR3_HUMAN,GP128_HUMAN,GP126_HUMAN,PKD1_HUMAN,BAI3_HUMAN,GPR64_HUMAN,EMR1_HUMAN,SSR2_HUMAN
neurotransmitter transport (BP)	9	37	34208	6.44099e-05	0.00220911	SC6A9_HUMAN,SC6A4_HUMAN,VGLU2_HUMAN,S6A11_HUMAN,S6A12_HUMAN,S6A13_HUMAN,S6A20_HUMAN,S6A19_HUMAN,S6A14_HUMAN
NLS-bearing substrate import into nucleus (BP)	4	14	34208	0.00409857	0.0364444	IMA2_HUMAN,TRPS1_HUMAN,RERE_HUMAN,FYB_HUMAN
Notch receptor processing (BP)	6	16	34208	7.84265e-05	0.00245594	JAG2_HUMAN,NOTC1_HUMAN,DLL1_HUMAN,NOTC2_HUMAN,NOTC3_HUMAN,JAG1_HUMAN
Notch signaling pathway (BP)	11	60	34208	0.000162198	0.00420985	JAG2_HUMAN,MIB2_HUMAN,NOTC1_HUMAN,NKAP_HUMAN,DLL1_HUMAN,NT2NL_HUMAN,NOTC2_HUMAN,NOTC3_HUMAN,CFAD_HUMAN,JAG1_HUMAN,MIB1_HUMAN
nuclear mRNA splicing, via spliceosome (BP)	20	167	34208	0.000256653	0.00543689	SNR40_HUMAN,RPB2_HUMAN,YTDC1_HUMAN,PAPOA_HUMAN,SRRM2_HUMAN,BUD13_HUMAN,IF4A3_HUMAN,PABP1_HUMAN,SF3B3_HUMAN,SMD2_HUMAN,HNRH3_HUMAN,RBM8A_HUMAN,TXN4A_HUMAN,PM14_HUMAN,SMD1_HUMAN,NCBP2_HUMAN,RPB1_HUMAN,TRA2A_HUMAN,DHX8_HUMAN,CD2B2_HUMAN
nuclear-transcribed mRNA catabolic process, deadenylation-dependent decay (BP)	8	48	34208	0.00236298	0.0276738	IF4G1_HUMAN,LSM6_HUMAN,CNOT1_HUMAN,RRP44_HUMAN,PABP1_HUMAN,XRN1_HUMAN,LSM5_HUMAN,IF4A2_HUMAN
nuclear-transcribed mRNA catabolic process, nonsense-mediated decay (BP)	6	32	34208	0.0044814	0.0394829	IF4A3_HUMAN,SMG1_HUMAN,ERF3A_HUMAN,ERF1_HUMAN,RBM8A_HUMAN,NCBP2_HUMAN
nucleobase-containing small molecule metabolic process (BP)	12	77	34208	0.000405725	0.00759021	AMPD2_HUMAN,DCTD_HUMAN,TRXR1_HUMAN,KGUA_HUMAN,5NT3_HUMAN,XDH_HUMAN,DUT_HUMAN,DPYS_HUMAN,GMPR2_HUMAN,KTHY_HUMAN,HPRT_HUMAN,KAD2_HUMAN
opsonization (BP)	3	6	34208	0.00219887	0.0261774	FCN2_HUMAN,FCN1_HUMAN,PTX3_HUMAN
organic cation transport (BP)	5	10	34208	6.20715e-05	0.00215455	S22AI_HUMAN,LAT2_HUMAN,S22A4_HUMAN,S22A3_HUMAN,S22AD_HUMAN
oxidation-reduction process (BP)	35	233	34208	5.68714e-09	4.96505e-07	PXDN_HUMAN,QCR6_HUMAN,ACD11_HUMAN,DHE4_HUMAN,CP4AB_HUMAN,FRDA_HUMAN,ACADM_HUMAN,6PGD_HUMAN,UCRI_HUMAN,GPX3_HUMAN,TRXR1_HUMAN,TPH1_HUMAN,CP3A4_HUMAN,CP2C8_HUMAN,FMO5_HUMAN,DHRS2_HUMAN,MTND_HUMAN,GPX4_HUMAN,CP3A5_HUMAN,HGD_HUMAN,DUOX2_HUMAN,SERA_HUMAN,IDH3B_HUMAN,IOD1_HUMAN,DHRS4_HUMAN,DUOX1_HUMAN,CP2AD_HUMAN,FACR1_HUMAN,SCD5_HUMAN,ACADL_HUMAN,AL3A2_HUMAN,CP1A1_HUMAN,SOX_HUMAN,NSDHL_HUMAN,APEX1_HUM…
pattern recognition receptor signaling pathway (BP)	4	7	34208	0.000189768	0.00440904	MARCO_HUMAN,TLR2_HUMAN,CD36_HUMAN,COL12_HUMAN
phagocytosis, engulfment (BP)	4	9	34208	0.000630261	0.0103169	MFGM_HUMAN,ABCA1_HUMAN,VAMP7_HUMAN,DOCK1_HUMAN
phagocytosis, recognition (BP)	3	4	34208	0.000474346	0.00808634	MFGM_HUMAN,CD36_HUMAN,COL12_HUMAN
phosphatidylinositol phosphorylation (BP)	5	16	34208	0.000837006	0.0131771	PK3C3_HUMAN,SMG1_HUMAN,PI4KA_HUMAN,PK3CB_HUMAN,P3C2A_HUMAN
phosphatidylinositol-mediated signaling (BP)	12	73	34208	0.000243763	0.00524091	PK3C3_HUMAN,CASP9_HUMAN,MTOR_HUMAN,PDPK1_HUMAN,PI4KA_HUMAN,TOP2A_HUMAN,IGF1R_HUMAN,PK3CB_HUMAN,P3C2A_HUMAN,GAB2_HUMAN,H4_HUMAN,OGT1_HUMAN
phospholipid catabolic process (BP)	4	13	34208	0.0030467	0.0297544	PRDX6_HUMAN,PLCG1_HUMAN,PLD1_HUMAN,PA24A_HUMAN
phospholipid translocation (BP)	5	14	34208	0.000417025	0.0077016	AT10A_HUMAN,AT8A1_HUMAN,ABCA1_HUMAN,AT10B_HUMAN,AT10D_HUMAN
phosphorylation (BP)	7	36	34208	0.00175131	0.0221295	ACK1_HUMAN,MTOR_HUMAN,PPBI_HUMAN,PDPK1_HUMAN,CDK2_HUMAN,SRC_HUMAN,UGPA_HUMAN
plasminogen activation (BP)	3	6	34208	0.00219887	0.0261774	TPA_HUMAN,H2B1A_HUMAN,KLKB1_HUMAN
platelet activation (BP)	33	234	34208	7.2586e-08	4.75273e-06	LYAM3_HUMAN,NAC3_HUMAN,PLS1_HUMAN,GNAQ_HUMAN,PLMN_HUMAN,DGKE_HUMAN,CALM_HUMAN,PDPK1_HUMAN,GRP78_HUMAN,KPCD_HUMAN,MERTK_HUMAN,PDE10_HUMAN,CD36_HUMAN,FA8_HUMAN,ITPR1_HUMAN,VWF_HUMAN,PA24A_HUMAN,CD9_HUMAN,ITPR2_HUMAN,SAP_HUMAN,EGF_HUMAN,CALU_HUMAN,MRP4_HUMAN,AT2B2_HUMAN,SRC_HUMAN,CFAD_HUMAN,PK3CB_HUMAN,WDR1_HUMAN,LAMP2_HUMAN,FA5_HUMAN,RAC2_HUMAN,KGP1_HUMAN,TLN1_HUMAN
platelet degranulation (BP)	17	79	34208	2.76395e-07	1.73107e-05	LYAM3_HUMAN,PLMN_HUMAN,CALM_HUMAN,GRP78_HUMAN,CD36_HUMAN,FA8_HUMAN,VWF_HUMAN,CD9_HUMAN,SAP_HUMAN,EGF_HUMAN,CALU_HUMAN,MRP4_HUMAN,CFAD_HUMAN,WDR1_HUMAN,LAMP2_HUMAN,FA5_HUMAN,TLN1_HUMAN
platelet-derived growth factor receptor signaling pathway (BP)	6	24	34208	0.000935314	0.0143332	NRP1_HUMAN,ZFAN5_HUMAN,PARPT_HUMAN,TPA_HUMAN,SGPL1_HUMAN,PTPRJ_HUMAN
polysaccharide digestion (BP)	3	5	34208	0.00114178	0.0158147	LPH_HUMAN,AMYP_HUMAN,MGA_HUMAN
positive regulation of anti-apoptosis (BP)	7	41	34208	0.0037993	0.0347485	BRE_HUMAN,B2CL1_HUMAN,RIPK1_HUMAN,IGF1R_HUMAN,ERBB4_HUMAN,LRP1_HUMAN,APEX1_HUMAN
positive regulation of apoptotic process (BP)	20	178	34208	0.000591291	0.00984688	CASP2_HUMAN,ACE_HUMAN,SFRP1_HUMAN,FAF1_HUMAN,ASM_HUMAN,PDIA3_HUMAN,M3K1_HUMAN,NOTC1_HUMAN,B2CL1_HUMAN,MEN1_HUMAN,GBLP_HUMAN,PA24A_HUMAN,TLR4_HUMAN,PTPRC_HUMAN,PTPA_HUMAN,TOP2A_HUMAN,NF1_HUMAN,CTBL1_HUMAN,RS6_HUMAN,RARG_HUMAN
positive regulation of ATPase activity (BP)	4	14	34208	0.00409857	0.0364444	TNNT2_HUMAN,AHSA1_HUMAN,CASR_HUMAN,DNJB6_HUMAN
positive regulation of catalytic activity (BP)	9	54	34208	0.00128672	0.017242	RBGPR_HUMAN,PPGB_HUMAN,KPCD_HUMAN,ITSN1_HUMAN,SAP_HUMAN,GMFB_HUMAN,1433B_HUMAN,NR4A2_HUMAN,OGT1_HUMAN
positive regulation of DNA binding (BP)	6	19	34208	0.000233559	0.00509759	EDF1_HUMAN,TLR4_HUMAN,EGF_HUMAN,SKI_HUMAN,EP300_HUMAN,IRF4_HUMAN
positive regulation of fibrinolysis (BP)	3	4	34208	0.000474346	0.00808634	FA12_HUMAN,PLMN_HUMAN,KLKB1_HUMAN
positive regulation of focal adhesion assembly (BP)	3	7	34208	0.0037057	0.0340003	SFRP1_HUMAN,VGFR2_HUMAN,PTPRJ_HUMAN
positive regulation of gamma-delta T cell differentiation (BP)	3	7	34208	0.0037057	0.0340003	STA5B_HUMAN,PTPRC_HUMAN,STA5A_HUMAN
positive regulation of I-kappaB kinase/NF-kappaB cascade (BP)	18	140	34208	0.000212265	0.00477763	PRKN2_HUMAN,PPP5_HUMAN,MIB2_HUMAN,CAR11_HUMAN,RL40_HUMAN,TGM2_HUMAN,BIRC2_HUMAN,WLS_HUMAN,CD36_HUMAN,UBC_HUMAN,RIPK1_HUMAN,TLR4_HUMAN,MUL1_HUMAN,CTL2_HUMAN,RS27A_HUMAN,CANT1_HUMAN,LITAF_HUMAN,M3K3_HUMAN
positive regulation of inflammatory response (BP)	7	38	34208	0.00242796	0.0280922	ACE_HUMAN,STA5B_HUMAN,TGM2_HUMAN,TLR2_HUMAN,PA24A_HUMAN,TLR4_HUMAN,STA5A_HUMAN
positive regulation of interleukin-2 biosynthetic process (BP)	4	13	34208	0.0030467	0.0297544	CAR11_HUMAN,STA5B_HUMAN,STA5A_HUMAN,IRF4_HUMAN
positive regulation of NF-kappaB transcription factor activity (BP)	12	92	34208	0.00202174	0.0251062	PSA6_HUMAN,NFKB1_HUMAN,CAR11_HUMAN,RL40_HUMAN,TLR2_HUMAN,UBC_HUMAN,RIPK1_HUMAN,KCC2A_HUMAN,TLR4_HUMAN,RS27A_HUMAN,NFKB2_HUMAN,PA21B_HUMAN
positive regulation of platelet activation (BP)	3	5	34208	0.00114178	0.0158147	LYAM3_HUMAN,TLR4_HUMAN,PTPRJ_HUMAN
positive regulation of proteasomal ubiquitin-dependent protein catabolic process (BP)	7	32	34208	0.000840126	0.0130833	PLK1_HUMAN,ZN363_HUMAN,TRIB2_HUMAN,DAB2_HUMAN,GBLP_HUMAN,SUMO2_HUMAN,TRIB1_HUMAN
positive regulation of protein dephosphorylation (BP)	4	8	34208	0.000364531	0.00704841	2A5A_HUMAN,ASM_HUMAN,KPCD_HUMAN,PTPA_HUMAN
positive regulation of ubiquitin-protein ligase activity involved in mitotic cell cycle (BP)	12	71	34208	0.000186036	0.00462042	PSA2_HUMAN,PSA6_HUMAN,PSME3_HUMAN,UB2D1_HUMAN,PLK1_HUMAN,PSB1_HUMAN,RL40_HUMAN,UBC_HUMAN,PSB7_HUMAN,RS27A_HUMAN,CDC23_HUMAN,PSMD3_HUMAN
post-embryonic development (BP)	11	75	34208	0.00117286	0.0161675	SCUB1_HUMAN,ACADM_HUMAN,IMPA3_HUMAN,GNAQ_HUMAN,DLK1_HUMAN,COL_HUMAN,ITPR1_HUMAN,PARPT_HUMAN,SGPL1_HUMAN,LIPP_HUMAN,NR4A2_HUMAN
post-Golgi vesicle-mediated transport (BP)	7	40	34208	0.00328964	0.0313823	STX7_HUMAN,HSP7C_HUMAN,AP1G1_HUMAN,CLH1_HUMAN,SNP23_HUMAN,VAMP7_HUMAN,ARF1_HUMAN
post-translational protein modification (BP)	16	123	34208	0.00040825	0.00758819	RPN2_HUMAN,B4GT3_HUMAN,PDIA3_HUMAN,ALG12_HUMAN,DAD1_HUMAN,B4GT6_HUMAN,FUT8_HUMAN,MGT4A_HUMAN,MA2A2_HUMAN,OST48_HUMAN,DPM3_HUMAN,CALR_HUMAN,UGGG1_HUMAN,FA9_HUMAN,RPN1_HUMAN,MGAT1_HUMAN
prostate gland epithelium morphogenesis (BP)	4	9	34208	0.000630261	0.0103169	NOTC1_HUMAN,TENA_HUMAN,IGF1R_HUMAN,STA5A_HUMAN
protein autophosphorylation (BP)	23	148	34208	1.21649e-06	6.61267e-05	PRKX_HUMAN,MTOR_HUMAN,SMG1_HUMAN,M3K1_HUMAN,PDPK1_HUMAN,KKCC2_HUMAN,NEK2_HUMAN,RIPK1_HUMAN,KCC2A_HUMAN,STK11_HUMAN,ULK2_HUMAN,KCC2B_HUMAN,IGF1R_HUMAN,ERBB4_HUMAN,MET_HUMAN,KCC2D_HUMAN,ERN1_HUMAN,VGFR2_HUMAN,PASK_HUMAN,INSRR_HUMAN,M3K3_HUMAN,ULK1_HUMAN,IF2A_HUMAN
protein folding (BP)	43	182	34208	7.47971e-18	1.4366e-15	TBA1A_HUMAN,PFD1_HUMAN,DNJC7_HUMAN,CRYAB_HUMAN,PDIA6_HUMAN,PPID_HUMAN,TCPD_HUMAN,TCPB_HUMAN,PPIF_HUMAN,FKB14_HUMAN,PFD5_HUMAN,HS90A_HUMAN,PDIA3_HUMAN,ALG12_HUMAN,TCPZ_HUMAN,DNJC4_HUMAN,AHSA1_HUMAN,TBA3C_HUMAN,TRAP1_HUMAN,TBB2C_HUMAN,TCPE_HUMAN,HSP7C_HUMAN,TCPA_HUMAN,PPIB_HUMAN,FKB1B_HUMAN,DNJB6_HUMAN,GRP75_HUMAN,HS74L_HUMAN,TCPQ_HUMAN,PPIL2_HUMAN,TCPG_HUMAN,CALR_HUMAN,UGGG1_HUMAN,FKBP5_HUMAN,TBB3…
protein glycosylation (BP)	10	70	34208	0.00236467	0.0275814	DAD1_HUMAN,OST48_HUMAN,UGGG1_HUMAN,FUT7_HUMAN,TSN8_HUMAN,RPN1_HUMAN,SDF2_HUMAN,B3GT5_HUMAN,MGAT1_HUMAN,LRP2_HUMAN
protein homooligomerization (BP)	16	86	34208	4.70189e-06	0.000215018	THIL_HUMAN,SCUB1_HUMAN,CRYAB_HUMAN,SC6A4_HUMAN,CPT1A_HUMAN,TGM2_HUMAN,ATLA1_HUMAN,ATLA2_HUMAN,VWF_HUMAN,SCUB3_HUMAN,GCH1_HUMAN,COL12_HUMAN,ATLA3_HUMAN,STOM_HUMAN,EAA3_HUMAN,NLGN1_HUMAN
protein homotetramerization (BP)	12	48	34208	2.91893e-06	0.000140158	ACADM_HUMAN,DCXR_HUMAN,GPX3_HUMAN,ACACA_HUMAN,ACACB_HUMAN,CGL_HUMAN,SRR_HUMAN,DPYS_HUMAN,ACADL_HUMAN,GLYM_HUMAN,F16P1_HUMAN,HPRT_HUMAN
protein homotrimerization (BP)	5	16	34208	0.000837006	0.0131771	CUBN_HUMAN,MGST1_HUMAN,SCAR5_HUMAN,SKI_HUMAN,OGT1_HUMAN
protein import into mitochondrial inner membrane (BP)	4	7	34208	0.000189768	0.00440904	TIM10_HUMAN,TIM13_HUMAN,TIM8A_HUMAN,TIM9_HUMAN
protein K48-linked ubiquitination (BP)	7	31	34208	0.00068555	0.0111586	PRKN2_HUMAN,UB2D1_HUMAN,UB2G2_HUMAN,UB2D2_HUMAN,UB2D4_HUMAN,UB2E2_HUMAN,UB2R2_HUMAN
protein localization (BP)	10	57	34208	0.000461681	0.00836544	PGBM_HUMAN,NBEA_HUMAN,CAV3_HUMAN,BBS2_HUMAN,VP13D_HUMAN,VP13A_HUMAN,LRP4_HUMAN,AMNLS_HUMAN,SQSTM_HUMAN,ULK1_HUMAN
protein modification process (BP)	22	150	34208	5.44689e-06	0.000241423	RPN2_HUMAN,TTL11_HUMAN,K0317_HUMAN,UB2D2_HUMAN,RL40_HUMAN,UB2D4_HUMAN,UBA3_HUMAN,MANBA_HUMAN,UBR5_HUMAN,HUWE1_HUMAN,TTLL8_HUMAN,UBC12_HUMAN,HECD1_HUMAN,TPA_HUMAN,PPT2_HUMAN,HERC2_HUMAN,HERC1_HUMAN,TTLL1_HUMAN,RPN1_HUMAN,YES_HUMAN,WWP1_HUMAN,PARP4_HUMAN
protein monoubiquitination (BP)	4	10	34208	0.00100905	0.0146822	PRKN2_HUMAN,UB2D4_HUMAN,HUWE1_HUMAN,UB2R2_HUMAN
protein N-linked glycosylation (BP)	6	19	34208	0.000233559	0.00509759	ALG12_HUMAN,FUT8_HUMAN,OST48_HUMAN,PMGT1_HUMAN,G3ST1_HUMAN,MGAT1_HUMAN
protein N-linked glycosylation via asparagine (BP)	15	87	34208	2.39624e-05	0.000920477	RPN2_HUMAN,B4GT3_HUMAN,PDIA3_HUMAN,ALG12_HUMAN,DAD1_HUMAN,B4GT6_HUMAN,FUT8_HUMAN,MGT4A_HUMAN,MA2A2_HUMAN,OST48_HUMAN,DPM3_HUMAN,CALR_HUMAN,UGGG1_HUMAN,RPN1_HUMAN,MGAT1_HUMAN
protein phosphorylation (BP)	42	398	34208	4.27258e-06	0.000198537	RPB2_HUMAN,M3K6_HUMAN,E2AK4_HUMAN,KALRN_HUMAN,MTOR_HUMAN,PLK1_HUMAN,TRIB2_HUMAN,M3K1_HUMAN,DYRK4_HUMAN,PDPK1_HUMAN,KKCC2_HUMAN,PI3R4_HUMAN,KPCD_HUMAN,MERTK_HUMAN,KCC2G_HUMAN,AAPK2_HUMAN,NEK2_HUMAN,CDK2_HUMAN,TWF1_HUMAN,CCNE1_HUMAN,KCC2A_HUMAN,STK11_HUMAN,TSSK1_HUMAN,PLK4_HUMAN,KCC2B_HUMAN,PTPRA_HUMAN,GMFB_HUMAN,SRC_HUMAN,PTPRE_HUMAN,RPB1_HUMAN,NPRL2_HUMAN,MAST4_HUMAN,KCC2D_HUMAN,FYB_HUMAN,TRIB1_H…
protein polymerization (BP)	6	29	34208	0.00266777	0.0271585	TBA1A_HUMAN,TBA3C_HUMAN,TBB2C_HUMAN,TBB3_HUMAN,TBA3E_HUMAN,TBA1B_HUMAN
protein polyubiquitination (BP)	20	107	34208	2.93663e-07	1.80009e-05	PRKN2_HUMAN,PSA2_HUMAN,PSA6_HUMAN,PSME3_HUMAN,MARH8_HUMAN,UB2D1_HUMAN,PSB1_HUMAN,M3K1_HUMAN,RL40_HUMAN,LCAP_HUMAN,BIRC2_HUMAN,UB2D4_HUMAN,UBC_HUMAN,UBR5_HUMAN,HUWE1_HUMAN,PSB7_HUMAN,RS27A_HUMAN,PPIL2_HUMAN,LRSM1_HUMAN,PSMD3_HUMAN
protein refolding (BP)	4	7	34208	0.000189768	0.00440904	HS90A_HUMAN,FKB1B_HUMAN,TCPH_HUMAN,HSP71_HUMAN
protein targeting to mitochondrion (BP)	6	26	34208	0.00146903	0.0193255	TIM10_HUMAN,TIM13_HUMAN,TIM23_HUMAN,TIM9_HUMAN,TOM40_HUMAN,TI17B_HUMAN
protein transport (BP)	38	413	34208	0.000223881	0.00500001	TRIM3_HUMAN,COG5_HUMAN,HOOK3_HUMAN,S15A1_HUMAN,TMED1_HUMAN,VPS29_HUMAN,LIN7C_HUMAN,LRP1B_HUMAN,ARF3_HUMAN,TMED5_HUMAN,MON2_HUMAN,ARF4_HUMAN,FRAS1_HUMAN,S15A2_HUMAN,CHMP6_HUMAN,NACA_HUMAN,ELYS_HUMAN,MYH9_HUMAN,RAB24_HUMAN,AEGP_HUMAN,RAB13_HUMAN,TIM9_HUMAN,TOM40_HUMAN,VP13A_HUMAN,TPR_HUMAN,SNP23_HUMAN,DOP1_HUMAN,USE1_HUMAN,KTN1_HUMAN,MYO5B_HUMAN,S61A2_HUMAN,VAMP7_HUMAN,LSG1_HUMAN,ARF1_HUMAN,LRSM1_H…
protein ubiquitination (BP)	17	153	34208	0.0016611	0.021082	ACK1_HUMAN,TRIM2_HUMAN,PLK1_HUMAN,ZN363_HUMAN,KLH20_HUMAN,UB2D2_HUMAN,UB2D4_HUMAN,UBR5_HUMAN,MUL1_HUMAN,FBX24_HUMAN,UBC12_HUMAN,UBR3_HUMAN,HERC2_HUMAN,CDC23_HUMAN,WWP1_HUMAN,TRAF7_HUMAN,KLH13_HUMAN
protein ubiquitination involved in ubiquitin-dependent protein catabolic process (BP)	10	46	34208	7.16763e-05	0.00237356	PRKN2_HUMAN,K0317_HUMAN,ZN363_HUMAN,M3K1_HUMAN,UBR5_HUMAN,HUWE1_HUMAN,RBBP6_HUMAN,HECD1_HUMAN,HERC2_HUMAN,WWP1_HUMAN
proteolysis (BP)	99	543	34208	1.60972e-29	3.56739e-27	AMPN_HUMAN,TMPS9_HUMAN,TSP50_HUMAN,TMPS4_HUMAN,TRHDE_HUMAN,PGCA_HUMAN,CASP2_HUMAN,SPCS3_HUMAN,ACE_HUMAN,CBPB1_HUMAN,TLL1_HUMAN,ACRO_HUMAN,CBPA4_HUMAN,MASP2_HUMAN,CATL2_HUMAN,CBPO_HUMAN,CEL2A_HUMAN,TRYB2_HUMAN,CASP9_HUMAN,CATD_HUMAN,PRSS8_HUMAN,MEP1A_HUMAN,TSSP_HUMAN,CPXM1_HUMAN,SENP1_HUMAN,NALDL_HUMAN,AMPM2_HUMAN,FOLH1_HUMAN,CBPC2_HUMAN,FA12_HUMAN,HGFL_HUMAN,ABHD5_HUMAN,FACE2_HUMAN,APOA_HUMAN,NET…
pyridoxine biosynthetic process (BP)	2	2	34208	0.00247703	0.0258563	PNPO_HUMAN,SERC_HUMAN
quaternary ammonium group transport (BP)	3	3	34208	0.000123178	0.0033166	S22A4_HUMAN,S22A3_HUMAN,S22A5_HUMAN
receptor-mediated endocytosis (BP)	19	49	34208	7.16074e-13	9.82385e-11	ATPB_HUMAN,PDLI7_HUMAN,LRP1B_HUMAN,CUBN_HUMAN,APOA_HUMAN,DAB2_HUMAN,LDLR_HUMAN,SL9A3_HUMAN,SFTPD_HUMAN,SORL_HUMAN,VLDLR_HUMAN,CLH1_HUMAN,MPRD_HUMAN,STAB1_HUMAN,STAB2_HUMAN,MRC1_HUMAN,LRP3_HUMAN,LRP1_HUMAN,LRP2_HUMAN
regulation of apoptotic process (BP)	25	205	34208	3.44752e-05	0.00125726	PSA2_HUMAN,JAG2_HUMAN,PSA6_HUMAN,CASP2_HUMAN,TCTP_HUMAN,PSME3_HUMAN,CASP9_HUMAN,PPIF_HUMAN,PHB_HUMAN,CAR11_HUMAN,IFT57_HUMAN,PSB1_HUMAN,RL40_HUMAN,PDPK1_HUMAN,BIRC2_HUMAN,UBC_HUMAN,PSB7_HUMAN,CATB_HUMAN,RS27A_HUMAN,BIRC3_HUMAN,SKI_HUMAN,DPTOR_HUMAN,CALR_HUMAN,TRAF7_HUMAN,PSMD3_HUMAN
regulation of autophagy (BP)	5	12	34208	0.000179379	0.00453326	PRKN2_HUMAN,CISD2_HUMAN,ULK2_HUMAN,RBCC1_HUMAN,ULK1_HUMAN
regulation of cell adhesion (BP)	7	40	34208	0.00328964	0.0313823	JAG2_HUMAN,PRKX_HUMAN,FAF1_HUMAN,STA5B_HUMAN,DLL1_HUMAN,STA5A_HUMAN,PTPRJ_HUMAN
regulation of dendritic spine development (BP)	2	2	34208	0.00247703	0.0258563	KCC2B_HUMAN,ARF6_HUMAN
regulation of developmental process (BP)	4	6	34208	8.46826e-05	0.00251516	NOTC1_HUMAN,CENPE_HUMAN,NOTC2_HUMAN,NOTC3_HUMAN
regulation of epithelial cell differentiation (BP)	4	8	34208	0.000364531	0.00704841	STA5B_HUMAN,XDH_HUMAN,K1109_HUMAN,STA5A_HUMAN
regulation of fatty acid oxidation (BP)	6	18	34208	0.000166817	0.00429108	CPT1A_HUMAN,AAPK2_HUMAN,ACACB_HUMAN,STK11_HUMAN,MCAT_HUMAN,ACSL1_HUMAN
regulation of glycogen biosynthetic process (BP)	3	8	34208	0.00571039	0.0475481	MTOR_HUMAN,PPR3C_HUMAN,INP5K_HUMAN
regulation of muscle contraction (BP)	5	11	34208	0.000109119	0.00305215	TNNC2_HUMAN,MYL5_HUMAN,TNNC1_HUMAN,TPM3_HUMAN,SSR2_HUMAN
regulation of skeletal muscle adaptation (BP)	2	2	34208	0.00247703	0.0258563	KCC2G_HUMAN,KCC2B_HUMAN
regulation of steroid metabolic process (BP)	2	2	34208	0.00247703	0.0258563	STA5B_HUMAN,STA5A_HUMAN
regulation of translational fidelity (BP)	2	2	34208	0.00247703	0.0258563	RS5_HUMAN,GATCL_HUMAN
regulation of translational initiation (BP)	9	26	34208	2.65709e-06	0.000131984	IF4G1_HUMAN,E2AK4_HUMAN,HSPB1_HUMAN,EIF1_HUMAN,IF4G3_HUMAN,NCBP2_HUMAN,IF4A2_HUMAN,IF4H_HUMAN,IF2P_HUMAN
regulation of translational initiation in response to stress (BP)	2	2	34208	0.00247703	0.0258563	E2AK4_HUMAN,IF2A_HUMAN
regulation of ubiquitin-protein ligase activity involved in mitotic cell cycle (BP)	13	75	34208	7.77242e-05	0.00248804	PSA2_HUMAN,PSA6_HUMAN,PSME3_HUMAN,UB2D1_HUMAN,PLK1_HUMAN,PSB1_HUMAN,RL40_HUMAN,CDK2_HUMAN,UBC_HUMAN,PSB7_HUMAN,RS27A_HUMAN,CDC23_HUMAN,PSMD3_HUMAN
regulation of vascular permeability (BP)	3	7	34208	0.0037057	0.0340003	SRC_HUMAN,ANPRA_HUMAN,YES_HUMAN
respiratory electron transport chain (BP)	14	86	34208	8.50966e-05	0.00250167	QCR6_HUMAN,ATPO_HUMAN,ATPB_HUMAN,COX41_HUMAN,UCRI_HUMAN,ATPD_HUMAN,COX5B_HUMAN,ATP5H_HUMAN,DHSB_HUMAN,NDUS3_HUMAN,ATPA_HUMAN,NDUB5_HUMAN,NDUAD_HUMAN,CYC_HUMAN
response to calcium ion (BP)	10	57	34208	0.000461681	0.00836544	TNNT2_HUMAN,CALM_HUMAN,MTP_HUMAN,ADAM9_HUMAN,PA24A_HUMAN,AQP2_HUMAN,ACTG_HUMAN,EP300_HUMAN,CMC2_HUMAN,ACTB_HUMAN
response to drug (BP)	47	301	34208	3.67785e-12	4.81631e-10	ACTC_HUMAN,PGCA_HUMAN,ABCA2_HUMAN,SC6A4_HUMAN,ABCA3_HUMAN,FRDA_HUMAN,ACADM_HUMAN,AT1A3_HUMAN,LPH_HUMAN,PRSS8_HUMAN,SFRP1_HUMAN,MDR1_HUMAN,UCRI_HUMAN,GPX3_HUMAN,S6A11_HUMAN,CPT1A_HUMAN,ASM_HUMAN,ABCG2_HUMAN,DAD1_HUMAN,MGST1_HUMAN,ACACA_HUMAN,LSHR_HUMAN,S22AC_HUMAN,CCNE1_HUMAN,BDH_HUMAN,ECHA_HUMAN,CHLE_HUMAN,VLDLR_HUMAN,LIPL_HUMAN,ACSL1_HUMAN,TOP2A_HUMAN,TRPA1_HUMAN,SRR_HUMAN,SRP19_HUMAN,HCN2_HUMAN…
response to glucocorticoid stimulus (BP)	12	84	34208	0.000906174	0.0139609	CATL2_HUMAN,ACADM_HUMAN,PPBT_HUMAN,LIPR1_HUMAN,SL9A3_HUMAN,ADAM9_HUMAN,PA24A_HUMAN,CHLE_HUMAN,TPA_HUMAN,EP300_HUMAN,GDE_HUMAN,MDR3_HUMAN
response to hormone stimulus (BP)	10	58	34208	0.00053327	0.00893227	THIL_HUMAN,ACADM_HUMAN,LPH_HUMAN,UCRI_HUMAN,BDH_HUMAN,PA24A_HUMAN,AQP2_HUMAN,VLDLR_HUMAN,HCN2_HUMAN,GDE_HUMAN
response to hydrogen peroxide (BP)	7	42	34208	0.00436669	0.0385903	CRYAB_HUMAN,CXA3_HUMAN,ADAM9_HUMAN,PA24A_HUMAN,TRPA1_HUMAN,ERBB4_HUMAN,GNAO_HUMAN
response to hypoxia (BP)	19	175	34208	0.00120876	0.0164266	CRYAB_HUMAN,ACE_HUMAN,SC6A4_HUMAN,LPH_HUMAN,STA5B_HUMAN,DPP4_HUMAN,ITPR1_HUMAN,GTR8_HUMAN,TLR4_HUMAN,ITPR2_HUMAN,TPA_HUMAN,HYOU1_HUMAN,EP300_HUMAN,NF1_HUMAN,AT1B1_HUMAN,CP1A1_HUMAN,ETS1_HUMAN,ENPL_HUMAN,NR4A2_HUMAN
response to lipopolysaccharide (BP)	15	136	34208	0.00324781	0.0312941	LYAM3_HUMAN,PPA5_HUMAN,ACE_HUMAN,PPBT_HUMAN,STA5B_HUMAN,NOTC1_HUMAN,MGST1_HUMAN,PA24A_HUMAN,TLR4_HUMAN,LYAM2_HUMAN,GCH1_HUMAN,AQP2_HUMAN,SRR_HUMAN,TRIB1_HUMAN,CP1A1_HUMAN
response to nutrient (BP)	16	89	34208	7.45745e-06	0.000311376	SC6A4_HUMAN,ACADM_HUMAN,LPH_HUMAN,COX41_HUMAN,MTOR_HUMAN,CUBN_HUMAN,DAD1_HUMAN,BDH_HUMAN,CHLE_HUMAN,VLDLR_HUMAN,ACSL1_HUMAN,S6A19_HUMAN,GDE_HUMAN,GATM_HUMAN,OGT1_HUMAN,SSR2_HUMAN
response to organic cyclic compound (BP)	18	112	34208	1.05495e-05	0.000428072	LYAM3_HUMAN,THIL_HUMAN,PGCA_HUMAN,CATL2_HUMAN,FRDA_HUMAN,SFRP1_HUMAN,GPX3_HUMAN,CPT1A_HUMAN,HYEP_HUMAN,ACACA_HUMAN,ACSL1_HUMAN,CATB_HUMAN,SRR_HUMAN,EP300_HUMAN,GNAO_HUMAN,MET_HUMAN,CP1A1_HUMAN,PLIN2_HUMAN
response to oxidative stress (BP)	17	110	34208	3.09953e-05	0.00114484	GPX5_HUMAN,PXDN_HUMAN,NFKB1_HUMAN,ANGL7_HUMAN,PRDX6_HUMAN,GPX6_HUMAN,GPX3_HUMAN,OXR1_HUMAN,TRXR1_HUMAN,TPM4_HUMAN,GPX4_HUMAN,DUOX2_HUMAN,TLR4_HUMAN,DUOX1_HUMAN,S23A2_HUMAN,GATM_HUMAN,ATOX1_HUMAN
response to peptide hormone stimulus (BP)	12	65	34208	7.70829e-05	0.00249523	TFF3_HUMAN,PRSS8_HUMAN,LIPR1_HUMAN,STA5B_HUMAN,PLD1_HUMAN,CATB_HUMAN,TPA_HUMAN,LIPP_HUMAN,SOCS2_HUMAN,STA5A_HUMAN,NUDC_HUMAN,GATM_HUMAN
response to starvation (BP)	9	28	34208	5.36569e-06	0.00024154	THIL_HUMAN,ACADM_HUMAN,LPH_HUMAN,BDH_HUMAN,ULK2_HUMAN,AQP2_HUMAN,WIPI3_HUMAN,ULK1_HUMAN,SSR2_HUMAN
response to stress (BP)	20	155	34208	9.23953e-05	0.00263555	CO5_HUMAN,AVIL_HUMAN,SYVN1_HUMAN,HSPB1_HUMAN,HS90A_HUMAN,TPH1_HUMAN,SMG1_HUMAN,AHSA1_HUMAN,TRAP1_HUMAN,EIF1_HUMAN,AAPK2_HUMAN,HSP7C_HUMAN,HS74L_HUMAN,HYOU1_HUMAN,HS90B_HUMAN,CH10_HUMAN,SQSTM_HUMAN,HSP71_HUMAN,ENPL_HUMAN,ERN2_HUMAN
response to toxin (BP)	10	71	34208	0.00263183	0.0270797	SC6A4_HUMAN,LAT2_HUMAN,HYEP_HUMAN,HYES_HUMAN,DHRS2_HUMAN,BDH_HUMAN,TLR4_HUMAN,DDC_HUMAN,PTGR1_HUMAN,S6A14_HUMAN
response to unfolded protein (BP)	12	51	34208	5.79041e-06	0.00025276	HS71L_HUMAN,HSPB1_HUMAN,HS90A_HUMAN,DNJC4_HUMAN,MANF_HUMAN,HSP7C_HUMAN,DNJB6_HUMAN,HS74L_HUMAN,HS90B_HUMAN,ERN1_HUMAN,CH10_HUMAN,HSP71_HUMAN
response to wounding (BP)	11	65	34208	0.000337378	0.00679711	NRP1_HUMAN,ACES_HUMAN,SOX2_HUMAN,TENA_HUMAN,VWF_HUMAN,CATB_HUMAN,MET_HUMAN,CSPG2_HUMAN,CP1A1_HUMAN,ETS1_HUMAN,DYST_HUMAN
retina development in camera-type eye (BP)	8	51	34208	0.00349608	0.0332416	MYH10_HUMAN,ACES_HUMAN,LAMB2_HUMAN,MERTK_HUMAN,RL24_HUMAN,SKI_HUMAN,NPHP1_HUMAN,JMJD6_HUMAN
ribosomal large subunit biogenesis (BP)	6	10	34208	2.66508e-06	0.000130137	RL5_HUMAN,RL11_HUMAN,RL7_HUMAN,RL26_HUMAN,RL14_HUMAN,RL35A_HUMAN
ribosomal small subunit assembly (BP)	4	6	34208	8.46826e-05	0.00251516	RS14_HUMAN,RS17_HUMAN,RSSA_HUMAN,RS6_HUMAN
ribosomal small subunit biogenesis (BP)	8	11	34208	5.35447e-09	4.8207e-07	RS16_HUMAN,RS7_HUMAN,RS15_HUMAN,RS19_HUMAN,RS17_HUMAN,RS24_HUMAN,RS21_HUMAN,RS6_HUMAN
ribosome biogenesis (BP)	6	30	34208	0.00319612	0.0308994	MRT4_HUMAN,RL7A_HUMAN,NOG2_HUMAN,RLP24_HUMAN,GNL3L_HUMAN,RLA0_HUMAN
RNA metabolic process (BP)	94	257	34208	1.15138e-55	4.14642e-53	RL10_HUMAN,RS16_HUMAN,PSA2_HUMAN,PSA6_HUMAN,RL12_HUMAN,RS14_HUMAN,RL3_HUMAN,IF4G1_HUMAN,LSM6_HUMAN,RL5_HUMAN,RL11_HUMAN,PSME3_HUMAN,RS13_HUMAN,CNOT1_HUMAN,RL7_HUMAN,RL32_HUMAN,RL7A_HUMAN,RS7_HUMAN,RL19_HUMAN,RS15_HUMAN,RRP44_HUMAN,IF4A3_HUMAN,RL15_HUMAN,RL37_HUMAN,RL26_HUMAN,HSPB1_HUMAN,RL14_HUMAN,RL13_HUMAN,RS19_HUMAN,PABP1_HUMAN,SMG1_HUMAN,PSB1_HUMAN,RS9_HUMAN,RL34_HUMAN,RL40_HUMAN,RS17_HUMAN,R…
RNA splicing (BP)	29	267	34208	7.37619e-05	0.00241486	SNR40_HUMAN,RPB2_HUMAN,YTDC1_HUMAN,PAPOA_HUMAN,LSM6_HUMAN,NS1BP_HUMAN,SRRM2_HUMAN,IF4A3_HUMAN,PABP1_HUMAN,SF3B3_HUMAN,RBM25_HUMAN,MGN2_HUMAN,SMD2_HUMAN,SMN_HUMAN,HNRH3_HUMAN,RBM8A_HUMAN,SPF45_HUMAN,TXN4A_HUMAN,LSM5_HUMAN,PM14_HUMAN,STRAP_HUMAN,SMD1_HUMAN,NCBP2_HUMAN,RPB1_HUMAN,TRA2A_HUMAN,DHX8_HUMAN,CD2B2_HUMAN,JMJD6_HUMAN,DDX46_HUMAN
rRNA catabolic process (BP)	4	6	34208	8.46826e-05	0.00251516	RRP44_HUMAN,XRN1_HUMAN,DI3L1_HUMAN,ERN2_HUMAN
rRNA processing (BP)	16	90	34208	8.65413e-06	0.000356179	RS16_HUMAN,LSM6_HUMAN,RL5_HUMAN,RL11_HUMAN,RL7_HUMAN,RS7_HUMAN,RS15_HUMAN,RRP44_HUMAN,IF4A3_HUMAN,RL26_HUMAN,RL14_HUMAN,RS19_HUMAN,RS17_HUMAN,RS24_HUMAN,RL35A_HUMAN,RS6_HUMAN
semaphorin-plexin signaling pathway (BP)	4	7	34208	0.000189768	0.00440904	NRP1_HUMAN,PLXA3_HUMAN,PLXA4_HUMAN,NRP2_HUMAN
signal transduction (BP)	97	1176	34208	8.36976e-07	4.82265e-05	ASAP1_HUMAN,BAI1_HUMAN,TRHDE_HUMAN,ANGL2_HUMAN,M3K6_HUMAN,CO3_HUMAN,NFKB1_HUMAN,FCN2_HUMAN,PITC1_HUMAN,ANGL7_HUMAN,2A5A_HUMAN,GRN_HUMAN,PPP5_HUMAN,TMED1_HUMAN,NRP1_HUMAN,KALRN_HUMAN,PHB_HUMAN,RXFP1_HUMAN,MIB2_HUMAN,CNTP5_HUMAN,MTOR_HUMAN,CAR11_HUMAN,BRE_HUMAN,TRXR1_HUMAN,ASM_HUMAN,HS90A_HUMAN,MFAP4_HUMAN,PDIA3_HUMAN,PLXA3_HUMAN,ANGL1_HUMAN,SYGP1_HUMAN,TLR2_HUMAN,EXT2_HUMAN,BRD8_HUMAN,KPCD_HUMAN,I…
skeletal system development (BP)	15	134	34208	0.00281602	0.0285667	JAG2_HUMAN,PGCA_HUMAN,TLL1_HUMAN,IMPA3_HUMAN,PPBT_HUMAN,GNAQ_HUMAN,PAPS2_HUMAN,DSPP_HUMAN,TRPS1_HUMAN,HDAC4_HUMAN,AEBP1_HUMAN,PPAL_HUMAN,SPD2B_HUMAN,FBN1_HUMAN,COCA1_HUMAN
sodium ion transport (BP)	21	120	34208	4.74124e-07	2.84573e-05	SC5A8_HUMAN,NAC3_HUMAN,NPT2B_HUMAN,AT1A3_HUMAN,VGLU2_HUMAN,SC5AC_HUMAN,S22A4_HUMAN,SC5AB_HUMAN,S13A2_HUMAN,S13A4_HUMAN,SL9A3_HUMAN,S9A10_HUMAN,SC5A1_HUMAN,S22A5_HUMAN,NHDC2_HUMAN,NPT2A_HUMAN,AT1B2_HUMAN,S38AA_HUMAN,S23A2_HUMAN,AT1B1_HUMAN,NAGT1_HUMAN
sodium-independent organic anion transport (BP)	4	12	34208	0.00219526	0.0266859	SO4C1_HUMAN,SO4A1_HUMAN,SO1C1_HUMAN,SO3A1_HUMAN
spermatogenesis (BP)	38	317	34208	5.67502e-07	3.33668e-05	JAG2_HUMAN,TDRD6_HUMAN,CATL2_HUMAN,CTSRB_HUMAN,SPAT6_HUMAN,PIWL1_HUMAN,SPO11_HUMAN,NOTC1_HUMAN,S9A10_HUMAN,B2CL1_HUMAN,MERTK_HUMAN,LSHR_HUMAN,SO4C1_HUMAN,AVR2A_HUMAN,IF4G3_HUMAN,OVOL1_HUMAN,CETN2_HUMAN,CTSR2_HUMAN,TSSK1_HUMAN,CTSR3_HUMAN,M10L1_HUMAN,GGT1_HUMAN,RUVB1_HUMAN,SGPL1_HUMAN,CTSR4_HUMAN,SP17_HUMAN,DYH9_HUMAN,GPR64_HUMAN,CCNA1_HUMAN,G3ST1_HUMAN,CALR_HUMAN,HERC2_HUMAN,CTSR1_HUMAN,NDK5_HUMA…
spinal cord development (BP)	5	17	34208	0.00113738	0.016384	PGCA_HUMAN,FOXB1_HUMAN,SLIT1_HUMAN,PTPRS_HUMAN,NF1_HUMAN
steroid metabolic process (BP)	14	88	34208	0.000109923	0.00304507	CP2A6_HUMAN,CUBN_HUMAN,NPCL1_HUMAN,CP3A4_HUMAN,LDLR_HUMAN,COL_HUMAN,CP3A5_HUMAN,SORL_HUMAN,ABCA1_HUMAN,VLDLR_HUMAN,DHRS4_HUMAN,LIPP_HUMAN,PLB1_HUMAN,LRP2_HUMAN
stress granule disassembly (BP)	2	2	34208	0.00247703	0.0258563	KLC1_HUMAN,KINH_HUMAN
striatum development (BP)	3	7	34208	0.0037057	0.0340003	BBS2_HUMAN,CNTP2_HUMAN,HPRT_HUMAN
succinate metabolic process (BP)	3	8	34208	0.00571039	0.0475481	STA5B_HUMAN,DHSB_HUMAN,STA5A_HUMAN
sulfate transport (BP)	4	13	34208	0.0030467	0.0297544	S26A2_HUMAN,S26A1_HUMAN,S13A4_HUMAN,S26A4_HUMAN
surfactant homeostasis (BP)	4	10	34208	0.00100905	0.0146822	SFTPD_HUMAN,PA24A_HUMAN,ERBB4_HUMAN,VGFR2_HUMAN
synapse organization (BP)	4	14	34208	0.00409857	0.0364444	AGRIN_HUMAN,AT2B2_HUMAN,MYO5A_HUMAN,TENR_HUMAN
T cell receptor signaling pathway (BP)	11	87	34208	0.00390189	0.0355739	NFKB1_HUMAN,PTN22_HUMAN,CAR11_HUMAN,RL40_HUMAN,PDPK1_HUMAN,PLCG1_HUMAN,UBC_HUMAN,PTPRC_HUMAN,RS27A_HUMAN,PK3CB_HUMAN,FYB_HUMAN
telencephalon cell migration (BP)	2	2	34208	0.00247703	0.0258563	FOXB1_HUMAN,TENR_HUMAN
thalamus development (BP)	3	8	34208	0.00571039	0.0475481	SC6A4_HUMAN,FOXB1_HUMAN,CNTP2_HUMAN
thymic T cell selection (BP)	2	2	34208	0.00247703	0.0258563	JAG2_HUMAN,CAR11_HUMAN
thyroid hormone metabolic process (BP)	3	8	34208	0.00571039	0.0475481	DUOX2_HUMAN,SO4A1_HUMAN,RELN_HUMAN
TOR signaling cascade (BP)	4	8	34208	0.000364531	0.00704841	MTOR_HUMAN,4EBP1_HUMAN,GRDN_HUMAN,RS6_HUMAN
translation (BP)	94	241	34208	1.28004e-58	6.14635e-56	RL10_HUMAN,RS16_HUMAN,RL12_HUMAN,RS14_HUMAN,RL3_HUMAN,IF4G1_HUMAN,RL5_HUMAN,RL11_HUMAN,EF2_HUMAN,RS13_HUMAN,RL7_HUMAN,RL32_HUMAN,RL7A_HUMAN,EF1G_HUMAN,RS7_HUMAN,RL19_HUMAN,4EBP1_HUMAN,RS15_HUMAN,RL15_HUMAN,RL37_HUMAN,RL26_HUMAN,SYTC_HUMAN,RL14_HUMAN,RL13_HUMAN,RLP24_HUMAN,RS19_HUMAN,PABP1_HUMAN,RS9_HUMAN,AASD1_HUMAN,RL34_HUMAN,RL40_HUMAN,NACA_HUMAN,ERF3A_HUMAN,EF1A2_HUMAN,RS17_HUMAN,RSSA_HUMAN,EI…
translational elongation (BP)	68	93	34208	6.24018e-68	8.98898e-65	RL10_HUMAN,RS16_HUMAN,RL12_HUMAN,RS14_HUMAN,RL3_HUMAN,RL5_HUMAN,RL11_HUMAN,EF2_HUMAN,RS13_HUMAN,RL7_HUMAN,RL32_HUMAN,RL7A_HUMAN,EF1G_HUMAN,RS7_HUMAN,RL19_HUMAN,RS15_HUMAN,RL15_HUMAN,RL37_HUMAN,RL26_HUMAN,RL14_HUMAN,RL13_HUMAN,RS19_HUMAN,RS9_HUMAN,RL34_HUMAN,RL40_HUMAN,RS17_HUMAN,RSSA_HUMAN,EF1A1_HUMAN,RS23_HUMAN,RL18A_HUMAN,RL31_HUMAN,RS24_HUMAN,RS12_HUMAN,RS21_HUMAN,RS2_HUMAN,RL22_HUMAN,RS11_HUM…
translational initiation (BP)	13	41	34208	5.24505e-08	3.6856e-06	IF4G1_HUMAN,EIF3M_HUMAN,RS17_HUMAN,EIF1_HUMAN,RS5_HUMAN,IF4A2_HUMAN,EIF3J_HUMAN,EIF3A_HUMAN,IF4H_HUMAN,RS3_HUMAN,RS3A_HUMAN,IF2P_HUMAN,IF2A_HUMAN
translational termination (BP)	64	87	34208	2.77163e-64	1.99626e-61	RL10_HUMAN,RS16_HUMAN,RL12_HUMAN,RS14_HUMAN,RL3_HUMAN,RL5_HUMAN,RL11_HUMAN,RS13_HUMAN,RL7_HUMAN,RL32_HUMAN,RL7A_HUMAN,RS7_HUMAN,RL19_HUMAN,RS15_HUMAN,RL15_HUMAN,RL37_HUMAN,RL26_HUMAN,RL14_HUMAN,RL13_HUMAN,RS19_HUMAN,RS9_HUMAN,RL34_HUMAN,RL40_HUMAN,RS17_HUMAN,RSSA_HUMAN,RS23_HUMAN,RL18A_HUMAN,ERF1_HUMAN,RL31_HUMAN,RS24_HUMAN,RS12_HUMAN,RS21_HUMAN,RS2_HUMAN,RL22_HUMAN,RS11_HUMAN,RL24_HUMAN,RL35_HUM…
transmembrane receptor protein tyrosine phosphatase signaling pathway (BP)	4	7	34208	0.000189768	0.00440904	PTPRD_HUMAN,TRIO_HUMAN,PTPRE_HUMAN,PTPRF_HUMAN
transmembrane transport (BP)	114	630	34208	1.53125e-33	3.67629e-31	CLCN7_HUMAN,SC5A8_HUMAN,TXTP_HUMAN,CF192_HUMAN,NAC3_HUMAN,ATPO_HUMAN,NPT2B_HUMAN,AT10A_HUMAN,SC6A9_HUMAN,SLC31_HUMAN,FLVC2_HUMAN,S15A1_HUMAN,AT1A3_HUMAN,S22AI_HUMAN,ZNT3_HUMAN,MDR1_HUMAN,VGLU2_HUMAN,MFSD7_HUMAN,SC5AC_HUMAN,LAT2_HUMAN,S26A2_HUMAN,S22A4_HUMAN,GTR9_HUMAN,SC5AB_HUMAN,RHAG_HUMAN,S6A11_HUMAN,CTL3_HUMAN,S13A2_HUMAN,ABCG2_HUMAN,S15A2_HUMAN,S22A3_HUMAN,S26A1_HUMAN,CTL4_HUMAN,GTR1_HUMAN,S1…
transport (BP)	83	604	34208	5.6693e-17	1.02083e-14	CLCN7_HUMAN,TXTP_HUMAN,QCR6_HUMAN,ABCA2_HUMAN,PITC1_HUMAN,SC6A9_HUMAN,DYHC1_HUMAN,FRRS1_HUMAN,MPCP_HUMAN,ATPB_HUMAN,ABCA3_HUMAN,S15A1_HUMAN,AP4B1_HUMAN,ZNT3_HUMAN,MDR1_HUMAN,LAT2_HUMAN,NLTP_HUMAN,UCRI_HUMAN,TMED5_HUMAN,IF4A3_HUMAN,CPT1A_HUMAN,TRXR1_HUMAN,S13A2_HUMAN,APOA_HUMAN,CXA8_HUMAN,ABCG2_HUMAN,S15A2_HUMAN,LDLR_HUMAN,CLCA4_HUMAN,KI16B_HUMAN,S6A12_HUMAN,AQP8_HUMAN,DHSB_HUMAN,AIFM3_HUMAN,S19A3…
transposition, DNA-mediated (BP)	2	2	34208	0.00247703	0.0258563	SETMR_HUMAN,VRTN_HUMAN
trigeminal nerve morphogenesis (BP)	2	2	34208	0.00247703	0.0258563	NRP1_HUMAN,PLXA4_HUMAN
triglyceride biosynthetic process (BP)	6	33	34208	0.00525039	0.0451533	TXTP_HUMAN,DHB12_HUMAN,LPIN2_HUMAN,ACACA_HUMAN,LIPL_HUMAN,ACSL1_HUMAN
triglyceride metabolic process (BP)	6	27	34208	0.00180999	0.022574	CAV3_HUMAN,S22A4_HUMAN,CPT1A_HUMAN,MTP_HUMAN,CEL_HUMAN,LIPL_HUMAN
tyrosine catabolic process (BP)	3	5	34208	0.00114178	0.0158147	FAAA_HUMAN,HGD_HUMAN,MAAI_HUMAN
ubiquitin-dependent protein catabolic process (BP)	19	150	34208	0.000174918	0.00445964	PRKN2_HUMAN,PSA2_HUMAN,PSA6_HUMAN,UB2D1_HUMAN,UB2G2_HUMAN,UB2D2_HUMAN,FBXL4_HUMAN,UBP14_HUMAN,UBP24_HUMAN,UB2D4_HUMAN,UBR5_HUMAN,ELOC_HUMAN,UBR3_HUMAN,USP9X_HUMAN,UBP15_HUMAN,CDC23_HUMAN,UBP8_HUMAN,SQSTM_HUMAN,UBP40_HUMAN
urate metabolic process (BP)	4	10	34208	0.00100905	0.0146822	GTR9_HUMAN,ABCG2_HUMAN,S22AC_HUMAN,MOT9_HUMAN
ventricular cardiac muscle tissue morphogenesis (BP)	6	26	34208	0.00146903	0.0193255	MLRV_HUMAN,TNNT2_HUMAN,MYH7_HUMAN,TNNC1_HUMAN,LYAG_HUMAN,TNNI1_HUMAN
viral infectious cycle (BP)	65	91	34208	7.28114e-64	4.1954e-61	RL10_HUMAN,RS16_HUMAN,RL12_HUMAN,RS14_HUMAN,RL3_HUMAN,RL5_HUMAN,RL11_HUMAN,RS13_HUMAN,RL7_HUMAN,RL32_HUMAN,RL7A_HUMAN,RS7_HUMAN,RL19_HUMAN,RS15_HUMAN,RL15_HUMAN,RL37_HUMAN,RL26_HUMAN,RL14_HUMAN,RL13_HUMAN,RS19_HUMAN,RS9_HUMAN,RL34_HUMAN,RL40_HUMAN,RS17_HUMAN,RSSA_HUMAN,RS23_HUMAN,RL18A_HUMAN,RL31_HUMAN,RS24_HUMAN,RAN_HUMAN,RS12_HUMAN,RS21_HUMAN,RS2_HUMAN,RL22_HUMAN,RS11_HUMAN,RL24_HUMAN,RL35_HUMA…
viral reproduction (BP)	85	329	34208	4.03813e-37	1.05762e-34	TAF11_HUMAN,RL10_HUMAN,RS16_HUMAN,PSA2_HUMAN,RPB2_HUMAN,PSA6_HUMAN,RL12_HUMAN,RS14_HUMAN,RL3_HUMAN,RL5_HUMAN,RL11_HUMAN,PSME3_HUMAN,RS13_HUMAN,RL7_HUMAN,RL32_HUMAN,RL7A_HUMAN,RS7_HUMAN,RL19_HUMAN,RS15_HUMAN,RL15_HUMAN,RL37_HUMAN,RL26_HUMAN,RL14_HUMAN,RL13_HUMAN,RS19_HUMAN,PSB1_HUMAN,RS9_HUMAN,RL34_HUMAN,RL40_HUMAN,RS17_HUMAN,RSSA_HUMAN,RS23_HUMAN,RL18A_HUMAN,SCND3_HUMAN,RL31_HUMAN,RS24_HUMAN,RAN_…
viral transcription (BP)	63	82	34208	2.14787e-65	2.06267e-62	RL10_HUMAN,RS16_HUMAN,RL12_HUMAN,RS14_HUMAN,RL3_HUMAN,RL5_HUMAN,RL11_HUMAN,RS13_HUMAN,RL7_HUMAN,RL32_HUMAN,RL7A_HUMAN,RS7_HUMAN,RL19_HUMAN,RS15_HUMAN,RL15_HUMAN,RL37_HUMAN,RL26_HUMAN,RL14_HUMAN,RL13_HUMAN,RS19_HUMAN,RS9_HUMAN,RL34_HUMAN,RL40_HUMAN,RS17_HUMAN,RSSA_HUMAN,RS23_HUMAN,RL18A_HUMAN,RL31_HUMAN,RS24_HUMAN,RS12_HUMAN,RS21_HUMAN,RS2_HUMAN,RL22_HUMAN,RS11_HUMAN,RL24_HUMAN,RL35_HUMAN,RL35A_HU…
vitamin D metabolic process (BP)	4	10	34208	0.00100905	0.0146822	CUBN_HUMAN,CP3A4_HUMAN,CP1A1_HUMAN,LRP2_HUMAN
vitamin metabolic process (BP)	16	56	34208	8.32386e-09	6.85173e-07	PPA5_HUMAN,PNPO_HUMAN,CUBN_HUMAN,GTR1_HUMAN,MOCS1_HUMAN,S19A3_HUMAN,FAD1_HUMAN,GTR3_HUMAN,ENPP1_HUMAN,PCFT_HUMAN,DYR_HUMAN,S23A2_HUMAN,COAC_HUMAN,MTHR_HUMAN,LRP2_HUMAN,RIFK_HUMAN
water-soluble vitamin metabolic process (BP)	14	48	34208	5.31968e-08	3.64905e-06	PPA5_HUMAN,PNPO_HUMAN,GTR1_HUMAN,MOCS1_HUMAN,S19A3_HUMAN,FAD1_HUMAN,GTR3_HUMAN,ENPP1_HUMAN,PCFT_HUMAN,DYR_HUMAN,S23A2_HUMAN,COAC_HUMAN,MTHR_HUMAN,RIFK_HUMAN
xenobiotic catabolic process (BP)	3	5	34208	0.00114178	0.0158147	GSTM2_HUMAN,ACSL1_HUMAN,GSTM4_HUMAN
xenobiotic metabolic process (BP)	27	136	34208	6.53662e-10	6.4938e-08	CP2U1_HUMAN,CP2A6_HUMAN,ST1C2_HUMAN,CP4AB_HUMAN,ACS2L_HUMAN,PAPS2_HUMAN,HYES_HUMAN,CP3A4_HUMAN,CP2C8_HUMAN,ST1C4_HUMAN,MGST1_HUMAN,CP4F8_HUMAN,CP3A5_HUMAN,GGT1_HUMAN,CP2AD_HUMAN,GSTM1_HUMAN,TPMT_HUMAN,GSTM4_HUMAN,CP4FC_HUMAN,GGT3_HUMAN,SMOX_HUMAN,CP1A1_HUMAN,MGST3_HUMAN,ACSM1_HUMAN,UGPA_HUMAN,ALDH2_HUMAN,CP3A7_HUMAN
zymogen activation (BP)	4	6	34208	8.46826e-05	0.00251516	FA12_HUMAN,NETR_HUMAN,TRY3_HUMAN,KLKB1_HUMAN
